# Supplementary material for: Out-of-frame CBX3::ALK fusion drives ALK activation and therapy response
Source: Cell Rep Med. 2026 Mar 25;7(4):102697. doi: 10.1016/j.xcrm.2026.102697 (PMC13130619; doi:10.1016/j.xcrm.2026.102697)
Supplement: Table S1. Upregulated differentially expressed genes in cells expressing CBX3::ALK or EML4::ALK, related to Figure 3 [file mmc2.xlsx]

## Sheet: 工作表1
MeWo	MeWo	NIH-3T3	NIH-3T3
CBX3::ALK vs CTRL, high DEGs	EML4-ALK vs CTRL, high DEGs	EML4-ALK vs CTRL, high DEG	CBX3::ALK vs CTRL, high DEG
A2M-AS1	A2M-AS1	1110002J07Rik	1110002J07Rik
A4GALT	A4GALT	1600025M17Rik	1110013H19Rik
AATK	AATK	1700018A04Rik	1200007C13Rik
ABCA1	ABCA1	1700024B05Rik	1600022D10Rik
ABCA8	ABCA8	1700031C06Rik	1600025M17Rik
ABCA9	ABCA9	1700049E17Rik2	1700001G11Rik
ABCB5	ABCB5	1700093K21Rik	1700006H21Rik
ABCC2	ABCC2	1700108F19Rik	1700012B09Rik
ABHD2	ABTB3	1810073O08Rik	1700018A04Rik
ACBD7	ACBD7	2010002M09Rik	1700020A23Rik
ACCS	ACCS	2010007H06Rik	1700024B05Rik
ACCSL	ACCSL	2200002D01Rik	1700030J22Rik
ACOT12	ACOX2	2210406O10Rik	1700031C06Rik
ACP3	ACP3	2310002F09Rik	1700056E22Rik
ACP5	ACP5	2310040G24Rik	1700093K21Rik
ACSF2	ACSF2	2310069B03Rik	1810024B03Rik
ACSL3	ACSL3	2510009E07Rik	1810073O08Rik
ACSL6	ACSL6	2610027K06Rik	2010002M09Rik
ADAM19	ACTBL2	2610029K11Rik	2010007H06Rik
ADAMTS13	ACVRL1	2810029C07Rik	2200002D01Rik
ADAMTS16	ADAM19	2810032G03Rik	2210406O10Rik
ADAMTS16-DT	ADAMTS1	2810442N19Rik	2310069B03Rik
ADAMTS3	ADAMTS13	2900026A02Rik	2610027K06Rik
ADAMTS4	ADAMTS16	3110009F21Rik	2610029K11Rik
ADAMTS6	ADAMTS3	3222401L13Rik	2610035D17Rik
ADAMTSL4-AS1	ADAMTS4	3300002P09Rik	2700054A10Rik
ADGRB3	ADAMTS6	3300005D01Rik	2810029C07Rik
ADGRG6	ADGRB3	4122401K19Rik	2810032G03Rik
ADHFE1	ADGRE2	4833447P13Rik	2900026A02Rik
ADPRHL1	ADGRG6	4930431P03Rik	3110009F21Rik
ADTRP	ADHFE1	4930432B10Rik	3222401L13Rik
AFAP1L2	ADM	4930442G10Rik	3300002P09Rik
AGO2	ADPRHL1	4930447F24Rik	3300005D01Rik
AGRN	ADRB1	4930458D05Rik	4632428C04Rik
AIM2	ADTRP	4930459C07Rik	4833417C18Rik
AJAP1	AEBP1	4930471E19Rik	4921536K21Rik
AKAP1-DT	AFAP1L2	4930503B20Rik	4930428N03Rik
AKAP12	AGRN	4930505N22Rik	4930434J08Rik
AKR1C1	AGT	4930511J24Rik	4930442G10Rik
ALDH1A3	AIF1L	4930520O04Rik	4930447F24Rik
ALDH2	AIM2	4930527J03Rik	4930458D05Rik
ALK	AJAP1	4930547M16Rik	4930459C07Rik
ALMS1	AK4P3	4930579C12Rik	4930471E19Rik
ALMS1P1	AK5	4930579D09Rik	4930503B20Rik
ALOX5AP	AKAP1-DT	4930579K19Rik	4930511J24Rik
ALPK3	AKAP12	4931408D14Rik	4930520O04Rik
AMDHD2	AKR1B10	4931440P22Rik	4930547M16Rik
AMPH	ALDH1A3	4933411K16Rik	4930558N01Rik
ANGPTL4	ALK	4933412E12Rik	4930562F07Rik
ANKRD24	ALKAL2	4933431K23Rik	4930572O13Rik
ANKRD45	ALMS1P1	5031410I06Rik	4930573C15Rik
ANKS1B	ALOX5AP	5031415H12Rik	4930579C12Rik
ANO1	ALPK2	5430414B19Rik	4930579K19Rik
ANO7	ALPL	5430425K12Rik	4930592A05Rik
ANPEP	AMDHD2	5430437J10Rik	4931408D14Rik
ANTXR2	AMPD3	5730435O14Rik	4931440P22Rik
AOX1	AMPH	5830432E09Rik	4932422M17Rik
APCDD1L	AMT	5930403N24Rik	4933400F21Rik
APOA1	ANGPTL4	6330403L08Rik	4933412E12Rik
APOE	ANKS1B	6330562C20Rik	4933431K23Rik
APOL3	ANO1	6430571L13Rik	4933433G19Rik
APOLD1	ANO7	8430419K02Rik	4933435E02Rik
AQP1	ANPEP	9030619P08Rik	5031410I06Rik
AQP3	ANTXR2	9130024F11Rik	5031415H12Rik
ARC	AOX1	9130230L23Rik	5031434O11Rik
AREG	AP3B2	9330104G04Rik	5031439G07Rik
ARG2	APC	9330198I05Rik	5430414B19Rik
ARHGAP24	APCDD1L	9430041J12Rik	5430425K12Rik
ARHGDIG	APOA1	9430073C21Rik	5730405O15Rik
ARHGEF40	APOD	9530026P05Rik	5730435O14Rik
ARIH2OS	APOE	9630014M24Rik	5830432E09Rik
ARMCX2	APOL1	9830107B12Rik	5930403N24Rik
ARSL	APOLD1	9930105H17Rik	6330403L08Rik
ASAP3	AQP1	a	6330562C20Rik
ASIP	AQP11	A130051J06Rik	6430548M08Rik
ASPA	AQP3	A230028O05Rik	6430571L13Rik
ATOH8	AQP5-AS1	A230057D06Rik	8030451A03Rik
ATP1A3	ARC	A330084C13Rik	8430419K02Rik
ATP2B4	AREG	A430057M04Rik	9030619P08Rik
ATP6V0D1-DT	ARHGAP15-AS1	A530020G20Rik	9130024F11Rik
ATP6V0D2	ARHGAP24	A530064D06Rik	9130230L23Rik
ATP6V1G2	ARHGAP27	A630023A22Rik	9230102K24Rik
ATP8B5P	ARHGAP5-AS1	A730017L22Rik	9330104G04Rik
ATXN7L3-AS1	ARHGDIG	A730020E08Rik	9330179D12Rik
B4GALNT1	ARID5A	A730056A06Rik	9430041J12Rik
B4GALNT3	ARIH2OS	A730098A19Rik	9430073C21Rik
BACH1-IT1	ARL10	Abca1	9530018F02Rik
BANCR	ARMCX2	Abca4	9530026P05Rik
BASP1-AS1	ART3	Abca8b	9530082P21Rik
BATF	ASAP3	Abca9	9630014M24Rik
BCAN	ASB2	Abcb1a	9830107B12Rik
BCAS1	ASIP	Abcb4	9930105H17Rik
BCL2A1	ASPA	Abcc3	9930111J21Rik2
BCL3	ATAD3C	Abcc4	a
BDKRB1	ATOH8	Abcd2	A130051J06Rik
BDKRB2	ATP1A3	Abcg2	A230028O05Rik
BEGAIN	ATP2B4	Abhd6	A230057D06Rik
BEST1	ATP6V0D2	Abi3bp	A2ml1
BEX4	ATP8B1	Ablim1	A330084C13Rik
BGLAP	B4GALNT1	Accsl	A3galt2
BICDL1	B4GALNT3	Ace	A430057M04Rik
BISPR	BACH1	Ace2	A530016L24Rik
BMAL2	BANCR	Acer3	A530020G20Rik
BMF	BARX2	Acmsd	A530064D06Rik
BMP10	BASP1-AS1	Acot7	A630023A22Rik
BMP6	BATF3	Acox2	A630023P12Rik
BMP7	BCAN	Acp7	A730056A06Rik
BMP8B	BCAS1	Acsbg1	A730098A19Rik
BNAT1	BCL2A1	Acsl6	A930038B10Rik
BNC1	BCL3	Acta2	Aadat
BOLA1	BCO2	Actg2	Abca1
BORCS7-ASMT	BDKRB2	Actr3b	Abca8b
BPIFB6	BEGAIN	Actrt3	Abca9
BRINP2	BEND5	Acvr1	Abcb11
BST1	BEST1	Adam11	Abcb1a
BST2	BEX4	Adam12	Abcb4
BTC	BHLHE40	Adam23	Abcb9
BTK	BHLHE40-AS1	Adam5	Abcc3
BTNL8	BIRC3	Adam8	Abcc4
C11orf91	BISPR	Adamdec1	Abcc6
C13orf46	BIVM-ERCC5	Adamts14	Abcd2
C16orf89	BLACAT1	Adamts16	Abcg2
C16orf95	BMAL2	Adamts2	Abhd1
C17orf113	BMP10	Adamts4	Abi3bp
C19orf73	BMP6	Adamts5	Ablim1
C20orf141	BMP8B	Adamts7	Ablim3
C2CD2	BMS1P4-AGAP5	Adamts9	Abtb2
C3orf18	BNAT1	Adamtsl1	Acacb
C4orf19	BNC1	Adarb1	Acap1
C5orf46	BORCS7-ASMT	Adcy1	Acat1
C5orf63	BPIFB6	Adcy10	Acat3
C6orf141	BRINP2	Adcy3	Accsl
CA13	BTC	Adcy7	Ace
CA14	BTK	Add2	Ace2
CA9	BTNL8	Adgrg6	Acer3
CABLES1	BZW1-AS1	Adgrl4	Acmsd
CADM3	C11orf91	Adh1	Acot11
CADPS	C13orf46	Adh7	Acot7
CALB2	C16orf89	Adm	Acox2
CALCR	C16orf95	Adra1d	Acp7
CAMK1G	C17orf113	Adrb2	Acsbg1
CAMK2N1	C19orf73	Aff3	Acsl6
CAPN3	C1orf54	Afp	Acsm3
CAPN5	C20orf141	Agap2	Acta2
CARD10	C22orf23	Agt	Actg2
CARINH	C2CD2	Agtr2	Actn3
CARMIL3	C4orf19	Ahrr	Actr3b
CARMN	C5orf46	AI115009	Actrt3
CASP1	C5orf63	AI606473	Acvr1
CASS4	C6orf141	AI854703	Acvrl1
CAST_1	CA13	AI987944	Acyp2
CBL	CA14	Aig1	Adam12
CBS	CA2	Aim2	Adam23
CCDC120	CA9	Airn	Adam5
CCDC144NL-AS1	CABLES1	Ajuba	Adam8
CCDC146	CACNA1D	Ak5	Adamts14
CCDC148	CACNA1G	Akap12	Adamts15
CCDC159	CADM3	Akap17b	Adamts16
CCDC168	CADPS	Akap6	Adamts2
CCDC169	CALB2	Akr1c12	Adamts4
CCDC171	CALCR	Akr1c14	Adamts5
CCDC177	CAMK1G	Akr1c18	Adamts7
CCDC30	CAMK2N1	Alcam	Adamts8
CCDC71L	CAPN3	Aldh1l1	Adamts9
CCDC85A	CAPN5	Aldh1l2	Adamtsl1
CCK	CARD10	Aldh3a1	Adamtsl4
CCL2	CARD16	Aldh4a1	Adamtsl5
CCL3	CARD8-AS1	Alk	Adarb1
CCL7	CASP1	Alox5ap	Adcy1
CCN5	CASS4	Alpl	Adcy3
CCNA1	CBARP-DT	Amigo2	Adcy7
CCND1	CBS	Amotl2	Add2
CCR1	CCDC144NL-AS1	Ang	Adgrg6
CD177	CCDC148	Ang2	Adgrl2
CD19	CCDC168	Angpt1	Adgrl3
CD244	CCDC169	Angpt2	Adgrl4
CD274	CCDC171	Angptl2	Adh1
CD300E	CCDC177	Angptl4	Adh7
CD34	CCDC30	Angptl7	Adm
CD79B	CCDC71L	Ank	Adm2
CD82	CCL2	Ank2	Adora1
CDC20-DT	CCL3	Ankk1	Adra1d
CDC42EP2	CCL7	Ankrd1	Adra2b
CDC42EP3-AS1	CCN5	Ankrd13b	Adrb2
CDH15	CCNA1	Ankrd34a	Afap1
CDH3	CCR1	Ankrd34c	Aff2
CDH7	CD19	Ankrd44	Aff3
CDK5R2	CD274	Ankrd66	Agap2
CDK6	CD300C	Anks1b	Agt
CDKN1A	CD300E	Ano1	Ahr
CDKN2B	CD34	Ano2	Ahrr
CELSR1	CD55	Ano3	AI115009
CEMIP	CD74	Ano4	AI606473
CEMIP2	CD79B	Anpep	Aicda
CEND1	CD82	Antxr2	Aig1
CENPE	CDC42EP2	Anxa3	Aim2
CEP290	CDC42EP3-AS1	Anxa9	Aipl1
CEP295NL	CDH15	Aoc3	Airn
CEROX1	CDH3	Aox1	Ajm1
CES1P1	CDH3-AS1	Ap1s3	Ajuba
CFAP58	CDH7	Ap3b2	Ak1
CFAP61	CDK5R2	Apba1	Ak5
CFH	CDKN1A	Apcdd1	Akap12
CFL1P1	CDKN2B	Aph1b	Akap6
CHL1-AS2	CELSR1	Aph1c	Akr1b8
CHRM3	CEMIP	Apobr	Akr1c14
CHRNB2	CEMIP2	Apod	Akr1c18
CHST1	CEND1	Apol10b	Alcam
CHST2	CENPE	Apol7b	Aldh18a1
CHST3	CEP290	Apol9a	Aldh1a3
CIRBP-AS1	CEP295NL	Aqp1	Aldh1l1
CKB	CES1	Aqp3	Aldh1l2
CKMT1A	CES1P1	Aqp7	Aldh4a1
CLCF1	CES3	Arc	Aldh6a1
CLDN18	CFAP58	Areg	Alk
CLDN3	CFAP61	Arhgap20	Alox5ap
CLDN6	CFD	Arhgap22	Alpl
CLMP	CFH	Arhgap27	Amigo2
CMIP	CFL1P1	Arhgap29	Amotl2
CNIH3-AS1	CHI3L2	Arhgap31	Ang2
CNIH3-AS2	CHRM3	Arhgap45	Angpt1
CNKSR1	CHRNA6	Arhgap6	Angpt2
CNTN1	CHRNB2	Arhgap8	Angptl2
CNTN6	CHST1	Arhgef37	Angptl4
COL10A1	CHST2	Arhgef40	Angptl6
COL11A1	CHST3	Arhgef9	Angptl7
COL21A1	CIRBP-AS1	Arid5a	Ank
COL22A1	CKB	Arl4d	Ank1
COL2A1	CKMT1B	Armc2	Ankk1
COL3A1	CLCF1	Arnt2	Ankrd1
COL4A4	CLDN18	Arrb1	Ankrd13b
COL5A3	CLDN6	Arsi	Ankrd33b
COL6A3	CLIC2	Arvcf	Ankrd34a
COL9A3	CMIP	Arxes1	Ankrd34c
COLEC12	CMPK2	Asap3	Ankrd35
COQ8A	CMTM5	Asb4	Ankrd44
CORO2B	CNIH3-AS1	Asgr1	Ankrd66
COX6B2	CNIH3-AS2	Asic2	Anks1b
CPNE7	CNKSR1	Aspa	Ano1
CPNE9	CNTF	Aspn	Ano2
CPSF4L	CNTN1	Astn1	Ano3
CPVL	CNTN6	Atf3	Ano4
CREB3L2	COL10A1	Atg16l2	Anpep
CRLF1	COL11A1	Atg9b	Antxr2
CRP	COL13A1	Atoh8	Anxa10
CRYM	COL15A1	Atp13a4	Anxa3
CSPG4	COL17A1	Atp1a3	Anxa7
CST1	COL22A1	Atp1b1	Aoc3
CST2	COL28A1	Atp2b4	Ap1s3
CST6	COL3A1	Atp2c1	Ap3b2
CTLA4	COL4A4	Atp2c2	Apba1
CTNND2	COL5A3	Atp6v0a4	Apba2
CTSK	COL6A3	Atp6v0e2	Apbb1ip
CTSW	COL9A3	Atp8a2	Aph1b
CXCL12	COLEC11	Atp8b1	Aph1c
CYB5R2	COQ8A	Atp9a	Apobr
CYP19A1	CORO1A	AU021063	Apod
CYP1B1	CORO2B	AU021092	Apol10b
CYP26B1	COX6B2	Avil	Apol11b
CYP27C1	CPB2	AW011738	Apol6
CYP2U1-AS1	CPLX1	AW046200	Apol7b
CYTH4	CPNE7	AW551984	Apol8
CYTL1	CPNE8-AS1	Axin2	Apol9a
DAAM2-AS1	CPVL	B230209E15Rik	Aqp3
DACT1	CREB3L2	B230217O12Rik	Aqp7
DAG1	CRLF1	B3galnt1	Aqp8
DAPK2	CRP	B430306N03Rik	Areg
DARS1-AS1	CRYAB	B4galnt4	Arhgap20
DAW1	CRYM	B4galt4	Arhgap22
DAZ1	CSPG4	B4galt5	Arhgap26_2
DAZ3	CST1	B830012L14Rik	Arhgap27
DBNDD1	CST2	Bach2	Arhgap29
DBP	CST7	Batf2	Arhgap31
DCBLD2	CTLA4	Bbln	Arhgap44
DCLK1	CTNND2	BC026762	Arhgap45
DCN	CTSK	BC065403	Arhgap6
DCSTAMP	CTSL	BC106179	Arhgap8
DCT	CTSW	Bcan	Arhgap9
DDX11L2_2	CXCL2	Bcl2l11	Arhgdig
DDX25	CXCL3	Bcl2l14	Arhgef10
DENND2D	CYB5R2	Bdkrb1	Arhgef3
DEPDC1-AS1	CYP19A1	Bdkrb2	Arhgef37
DHCR24-DT	CYP1B1	BE692007	Arhgef40
DIAPH2-AS1	CYP26B1	Bfsp1	Arhgef9
DIO2	CYP27B1	Bhlhe22	Arid3c
DIPK1B	CYP2E1	Bhlhe41	Ark2c
DIPK1C	CYP2U1-AS1	Bmncr	Arl14epl
DIRAS1	CYP4F35P	Bmp1	Arl4d
DIRC3	CYTH4	Bmper	Arl8a
DKK2	CYTL1	Bmx	Armh4
DMBT1	DACT1	Bnc1	Arnt2
DMTN	DAPK2	Bnip3	Arrb1
DNAAF1	DARS1-AS1	Bnip5	Arvcf
DNAH10OS	DAW1	Boc	Arxes1
DNAH5	DAZ1	Bpifc	Asap2
DNAJA4	DAZ3	Bricd5	Asap3
DNASE1L2	DBNDD1	Btbd16	Asb4
DOCK2	DBP	Btc	Asic1
DOCK6-AS1	DCAF4L2	Btg2	Aspa
DOK7	DCBLD2	C030037D09Rik	Aspn
DPP4	DCLK1	C130040N14Rik	Asrgl1
DRAXIN	DCN	C1galt1	Astn1
DSC2	DCSTAMP	C1ql4	Atf3
DSP	DCT	C1qtnf1	Atf5
DTNA	DDX11-AS1	C1qtnf2	Atg16l2
DTX1	DDX11L16_1	C1qtnf3	Atg7
DTX3	DDX11L2_2	C1ra	Atg9b
DUSP15	DDX25	C1rb	Atoh8
DUSP5	DEFB103A	C1s1	Atp10d
EDA2R	DENND2D	C1s2	Atp13a4
EEF1A2	DHCR24-DT	C230014O12Rik	Atp1a3
EEIG1	DIAPH2-AS1	C230024C17Rik	Atp1b1
EFCAB12	DIPK1B	C2cd4d	Atp1b2
EFCAB13	DIPK1C	C3	Atp2b4
EFCC1	DIRC3	C3ar1	Atp2c1
EFEMP1	DKK2	C430042M11Rik	Atp2c2
EFHD1	DLL1	C4b	Atp6v0a4
EGF	DMBT1	C530044C16Rik	Atp6v1g1
EGFR	DMTN	Cacna1a	Atp8a2
EGLN3	DNAAF1	Cacna1c	Atp8b1
EGR1	DNAH11	Cacna1g	AU021092
EGR2	DNAH5	Cacna1i	Avil
EGR3	DNAJA4	Cacnb2	AW011738
EGR4	DNAJC12	Cacng7	AW046200
EIF4EBP3	DOCK2	Cald1	AW047730
ELAVL3	DOK7	Calhm4	AW551984
ELK3	DPY19L1	Calhm5	Axdnd1
ELOVL2-AS1	DRAXIN	Calml4	Azin2
EMB	DSC2	Calr4	B130024G19Rik
ENC1	DSP	Camk2b	B230217C12Rik
ENDOD1	DTX1	Camsap3	B230217O12Rik
ENHO	DTX3	Capg	B230303A05Rik
ENSG00000125695	DTX3L	Capn11	B230303O12Rik
ENSG00000131152	DUSP15	Capn5	B230312C02Rik
ENSG00000151303	DUSP5	Capns2	B3galnt1
ENSG00000176349	EDA2R	Caprin2	B3gnt2
ENSG00000187229	EEIG1	Car5b	B3gnt5
ENSG00000204876	EFCAB13	Car6	B430306N03Rik
ENSG00000222032	EFCC1	Card10	B4galnt4
ENSG00000223786	EFEMP1	Carhsp1	B4galt4
ENSG00000224260	EFHD1	Carns1	B4galt5
ENSG00000225106	EFNA1	Casp1	B4galt7
ENSG00000225606	EFNA3	Casp14	B830012L14Rik
ENSG00000226409	EGF	Casp4	B930018H19Rik
ENSG00000226798	EGFR	Casp6	Bach2
ENSG00000227200	EGLN3	Casq2	Baiap2l1
ENSG00000227704	EGR1	Cav1	Batf2
ENSG00000227706	EGR2	Cavin2	Bbln
ENSG00000228037	EGR3	Cavin4	BC026762
ENSG00000228521	EGR4	Cblb	BC039966
ENSG00000228863	EHBP1	Cbr2	BC065403
ENSG00000228877	EID3	Ccbe1	Bc1
ENSG00000229195	EIF4EBP3	Ccdc141	BC106179
ENSG00000229543	ELAPOR2	Ccdc162	Bcas3os2
ENSG00000229839	ELAVL3	Ccdc177	Bcl2l11
ENSG00000230309	ELK3	Ccdc184	Bco2
ENSG00000230834	ELOVL2-AS1	Ccdc3	Bdh2
ENSG00000231204	EMB	Ccdc65	Bdkrb1
ENSG00000231563	EML2-AS1	Ccdc71l	Bdkrb2
ENSG00000231811	EML4	Ccdc8	Bdnf
ENSG00000233030	ENDOD1	Ccdc81	BE692007
ENSG00000233539	ENSG00000093100	Cck	Begain
ENSG00000235078	ENSG00000151303	Ccl11	Bend4
ENSG00000236098	ENSG00000176349	Ccl12	Bfsp1
ENSG00000236154	ENSG00000187229	Ccl17	Bgn
ENSG00000236958	ENSG00000196826	Ccl2	Bhlhe22
ENSG00000237525	ENSG00000204876	Ccl7	Bhlhe41
ENSG00000237685	ENSG00000207751	Ccl8	Bicc1
ENSG00000241489	ENSG00000222000	Ccn1	Bmncr
ENSG00000244380	ENSG00000222032	Ccn2	Bmp1
ENSG00000247345	ENSG00000223528	Ccn3	Bmper
ENSG00000248664	ENSG00000223786	Ccn4	Bmx
ENSG00000248752	ENSG00000224260	Ccn5	Bnc1
ENSG00000250038	ENSG00000224715	Ccnd1	Bnip5
ENSG00000250132	ENSG00000225106	Ccng2	Boc
ENSG00000250135	ENSG00000225213	Ccr1	Bok
ENSG00000250378	ENSG00000225606	Ccr7	Bphl
ENSG00000250999	ENSG00000226465	Ccser1	Bricd5
ENSG00000251339	ENSG00000226798	Cd109	Bst2
ENSG00000251660	ENSG00000227279	Cd14	Btbd16
ENSG00000253214	ENSG00000227706	Cd164	Btc
ENSG00000254178	ENSG00000228037	Cd1d1	Btg2
ENSG00000254645	ENSG00000228395	Cd200	Btla
ENSG00000254777	ENSG00000228566	Cd200r1	Btn1a1
ENSG00000255084	ENSG00000228793	Cd200r2	Bvht
ENSG00000255182	ENSG00000228863	Cd200r4	C130040N14Rik
ENSG00000255299	ENSG00000228877	Cd244a	C1galt1
ENSG00000255330	ENSG00000229195	Cd24a	C1ql4
ENSG00000255375	ENSG00000229839	Cd274	C1qtnf1
ENSG00000256514	ENSG00000230289	Cd300lb	C1qtnf2
ENSG00000257176	ENSG00000230309	Cd33	C1ra
ENSG00000257294	ENSG00000230725	Cd38	C1rb
ENSG00000258122	ENSG00000230834	Cd53	C1s1
ENSG00000258461	ENSG00000231204	Cd55	C1s2
ENSG00000258539	ENSG00000231811	Cd55b	C230014O12Rik
ENSG00000258559	ENSG00000233030	Cd68	C230024C17Rik
ENSG00000258803	ENSG00000233085	Cdc42ep3	C230034O21Rik
ENSG00000258945	ENSG00000233539	Cdc5lrt5	C2cd2l
ENSG00000258976	ENSG00000233589	Cdc5lrt9	C2cd4c
ENSG00000258989	ENSG00000236098	Cdh1	C2cd4d
ENSG00000259277	ENSG00000236154	Cdh11	C3ar1
ENSG00000259420	ENSG00000236958	Cdh18	C430014B12Rik
ENSG00000259712	ENSG00000237525	Cdh22	C530044C16Rik
ENSG00000259940	ENSG00000237685	Cdh26	Cabyr
ENSG00000259977	ENSG00000240207	Cdh5	Cacna1a
ENSG00000260118	ENSG00000241489	Cdhr2	Cacna1c
ENSG00000260190	ENSG00000243636	Cdk15	Cacna1g
ENSG00000260269	ENSG00000247345	Cdk18	Cacna1i
ENSG00000260316	ENSG00000248664	Cdk20	Cacna2d2
ENSG00000260328	ENSG00000249341	Cdkl1	Cacnb2
ENSG00000260482	ENSG00000250038	Cdkn1a	Cacng7
ENSG00000260633	ENSG00000250064	Cdo1	Calcrl
ENSG00000260740	ENSG00000250132	Cdon	Calhm4
ENSG00000260877	ENSG00000250378	Cdyl2	Calhm5
ENSG00000260895	ENSG00000251095	Ceacam1	Calml4
ENSG00000261026	ENSG00000251339	Cela1	Calr3
ENSG00000261167	ENSG00000251660	Cemip	Calr4
ENSG00000261195	ENSG00000254178	Cep112	Camk1d
ENSG00000261204	ENSG00000254553	Cercam	Camk2a
ENSG00000261364	ENSG00000254645	Ces1g	Camk2b
ENSG00000261379	ENSG00000254777	Ces2g	Camsap2
ENSG00000261578	ENSG00000255176	Cfap100	Camsap3
ENSG00000261606	ENSG00000255182	Cfap45	Cap1
ENSG00000262580	ENSG00000255299	Cfap70	Capg
ENSG00000263154	ENSG00000255375	Cfh	Capn5
ENSG00000263325	ENSG00000256514	Cgnl1	Caps2
ENSG00000263635	ENSG00000257176	Chac1	Car5b
ENSG00000263786	ENSG00000258122	Chd7	Car6
ENSG00000264808	ENSG00000258539	Chic1	Card10
ENSG00000265118	ENSG00000258559	Chit1	Card19
ENSG00000265478	ENSG00000258803	Chl1	Carhsp1
ENSG00000265494	ENSG00000258945	Chn1	Carmn
ENSG00000266088	ENSG00000258976	Chrd	Carns1
ENSG00000266680	ENSG00000258989	Chrna1	Casp14
ENSG00000267022	ENSG00000259277	Chrnb2	Casp3
ENSG00000267175	ENSG00000259420	Chst11	Casp6
ENSG00000267304	ENSG00000259579	Chst2	Casq2
ENSG00000267426	ENSG00000259807	Chst7	Catip
ENSG00000267632	ENSG00000259940	Cib2	Cav1
ENSG00000267699	ENSG00000259977	Cilp	Cavin2
ENSG00000268049	ENSG00000260118	Cisd3	Cavin4
ENSG00000268204	ENSG00000260190	Cish	Cblb
ENSG00000268573	ENSG00000260269	Cited2	Cbln4
ENSG00000269403	ENSG00000260328	Clca2	Cbx7
ENSG00000271192	ENSG00000260604	Clca3a2	Ccbe1
ENSG00000271579	ENSG00000260633	Clca3b	Ccdc13
ENSG00000271743	ENSG00000260850	Clcn1	Ccdc136
ENSG00000271971	ENSG00000260877	Clcnkb	Ccdc141
ENSG00000271978	ENSG00000260895	Cldn18	Ccdc162
ENSG00000272084	ENSG00000260911	Cldn19	Ccdc168
ENSG00000272121	ENSG00000261026	Clec3b	Ccdc177
ENSG00000272264	ENSG00000261167	Clic1	Ccdc180
ENSG00000272405	ENSG00000261195	Clic3	Ccdc184
ENSG00000272502	ENSG00000261204	Cln3	Ccdc194
ENSG00000272750	ENSG00000261364	Clstn3	Ccdc3
ENSG00000272861	ENSG00000261578	Clu	Ccdc39
ENSG00000272941	ENSG00000261611	Clvs1	Ccdc65
ENSG00000272970	ENSG00000262049	Cmtm3	Ccdc71l
ENSG00000273124	ENSG00000262580	Cmya5	Ccdc8
ENSG00000273230	ENSG00000263154	Cnksr1	Ccdc85a
ENSG00000273259	ENSG00000263325	Cnn1	Cck
ENSG00000273805	ENSG00000265118	Cnnm2	Ccl11
ENSG00000274363	ENSG00000265413	Cntn5	Ccl12
ENSG00000274372	ENSG00000265478	Col10a1	Ccl17
ENSG00000274383	ENSG00000265494	Col12a1	Ccl2
ENSG00000274414	ENSG00000266086	Col17a1	Ccl5
ENSG00000275576	ENSG00000266088	Col1a1	Ccl7
ENSG00000276851	ENSG00000266680	Col1a2	Ccl8
ENSG00000276972	ENSG00000267257	Col22a1	Ccn1
ENSG00000277022	ENSG00000267304	Col3a1	Ccn3
ENSG00000277117	ENSG00000267318	Col4a5	Ccn4
ENSG00000277324	ENSG00000267448	Col4a6	Ccn5
ENSG00000277687	ENSG00000267632	Col5a2	Ccnd1
ENSG00000278493	ENSG00000267699	Col6a3	Ccng2
ENSG00000280172	ENSG00000267801	Col6a5	Ccno
ENSG00000282936	ENSG00000268049	Col6a6	Ccny
ENSG00000282988	ENSG00000268573	Col7a1	Ccr1
ENSG00000283189	ENSG00000269110	Col8a1	Ccr3
ENSG00000284196	ENSG00000270557	Col9a2	Ccr7
ENSG00000284292	ENSG00000271192	Col9a3	Cd14
ENSG00000284294	ENSG00000271344	Colec10	Cd164
ENSG00000284626	ENSG00000271579	Coro1c	Cd1d1
ENSG00000284650	ENSG00000271755	Coro2b	Cd200
ENSG00000284823	ENSG00000272084	Cotl1	Cd200r1
ENSG00000284977	ENSG00000272264	Cox6a2	Cd200r2
ENSG00000285330	ENSG00000272368	Cpa6	Cd200r3
ENSG00000285338	ENSG00000272502	Cpe	Cd200r4
ENSG00000285523	ENSG00000272787	Cpeb3	Cd244a
ENSG00000285583	ENSG00000272941	Cr2	Cd24a
ENSG00000285698	ENSG00000272970	Crabp1	Cd274
ENSG00000285859	ENSG00000273017	Creb3l1	Cd300lb
ENSG00000285886	ENSG00000273026	Creb5	Cd33
ENSG00000285901	ENSG00000273124	Creld1	Cd38
ENSG00000286136	ENSG00000273199	Crispld1	Cd44
ENSG00000286192	ENSG00000273259	Crocc2	Cd48
ENSG00000286212	ENSG00000273419	Crtam	Cd53
ENSG00000286288	ENSG00000273805	Cryab	Cd55b
ENSG00000286342	ENSG00000274270	Crybg1	Cd68
ENSG00000286373	ENSG00000274414	Cryz	Cd80
ENSG00000286423	ENSG00000275092	Csdc2	Cdc42ep3
ENSG00000286502	ENSG00000276509	Csf1r	Cdc5lrt4
ENSG00000286559	ENSG00000276972	Csf2rb	Cdc5lrt5
ENSG00000286585	ENSG00000277152	Csf2rb2	Cdc5lrt6
ENSG00000286634	ENSG00000278493	Csf3	Cdc5lrt9
ENSG00000286638	ENSG00000279623	Csgalnact1	Cdcp3
ENSG00000286747	ENSG00000280018	Csrp2	Cdh17
ENSG00000286791	ENSG00000280136	Csrp3	Cdh18
ENSG00000286802	ENSG00000280172	Cst6	Cdh19
ENSG00000286905	ENSG00000280537	Csta3	Cdh22
ENSG00000286970	ENSG00000282221	Cstdc4	Cdh26
ENSG00000286975	ENSG00000282936	Cstdc5	Cdh5
ENSG00000287007	ENSG00000283189	Cth	Cdk15
ENSG00000287191	ENSG00000284196	Cthrc1	Cdk17
ENSG00000287300	ENSG00000284294	Ctla2b	Cdk18
ENSG00000287382	ENSG00000284652	Ctnnal1	Cdk20
ENSG00000287391	ENSG00000284823	Ctse	Cdk5r1
ENSG00000287397	ENSG00000284969	Ctsf	Cdkl1
ENSG00000287407	ENSG00000285338	Ctsl	Cdkn1a
ENSG00000287414	ENSG00000285583	Ctsll3	Cdkn2c
ENSG00000287417	ENSG00000285698	Ctxn1	Cdo1
ENSG00000287439	ENSG00000285733	Ctxn3	Cdon
ENSG00000287526	ENSG00000285859	Ctxnd1	Cdsn
ENSG00000287591	ENSG00000285867	Cx3cl1	Cdyl2
ENSG00000287609	ENSG00000285886	Cxcl1	Ceacam1
ENSG00000287627	ENSG00000286011	Cxcl11	Cela1
ENSG00000287726	ENSG00000286212	Cxcl12	Celf2
ENSG00000287733	ENSG00000286288	Cxcl5	Celsr3
ENSG00000287737	ENSG00000286373	Cxcr2	Cemip
ENSG00000287785	ENSG00000286423	Cxxc4	Cep104
ENSG00000287839	ENSG00000286502	Cyb561	Cer1
ENSG00000287930	ENSG00000286610	Cyb5a	Cercam
ENSG00000288074	ENSG00000286634	Cyb5r1	Cers3
ENSG00000288088	ENSG00000286638	Cyld	Ces1a
ENSG00000288172	ENSG00000286791	Cyp1b1	Ces1f
ENSG00000288710	ENSG00000286905	Cyp2ab1	Ces1g
ENSG00000288767	ENSG00000286970	Cyp2b13	Ces2g
ENSG00000288781	ENSG00000286975	Cyp2c23	Cfap100
ENSG00000288817	ENSG00000287007	Cyp2d26	Cfap251
ENSG00000288829	ENSG00000287191	Cyp2j12	Cfap300
ENSG00000288871	ENSG00000287259	Cyp39a1	Cfap45
ENSG00000288938	ENSG00000287284	Cyp3a16	Cfap46
ENSG00000288945	ENSG00000287300	Cyp3a41a	Cfap70
ENSG00000289029	ENSG00000287391	Cyth2	Cfap77
ENSG00000289056	ENSG00000287397	Cyth4	Cfap92
ENSG00000289079	ENSG00000287403	Cytip	Cgnl1
ENSG00000289109	ENSG00000287407	D030025P21Rik	Cgref1
ENSG00000289218	ENSG00000287417	D330050G23Rik	Chac1
ENSG00000289318	ENSG00000287439	D430019H16Rik	Chd7
ENSG00000289365	ENSG00000287526	D430040D24Rik	Chi3l1
ENSG00000289381	ENSG00000287538	D5Ertd615e	Chic1
ENSG00000289403	ENSG00000287591	D630029K05Rik	Chit1
ENSG00000289520	ENSG00000287609	D630033O11Rik	Chl1
ENSG00000289521	ENSG00000287627	D630045J12Rik	Chrd
ENSG00000289629	ENSG00000287733	Dab2	Chrdl1
ENSG00000289754	ENSG00000287758	Dapk1	Chrna1
ENSG00000289791	ENSG00000287785	Dapp1	Chrnb2
ENSG00000289842	ENSG00000287820	Dbp	Chst11
ENSG00000289878	ENSG00000287839	Dbt	Chst12
ENSG00000289985	ENSG00000287930	Dchs1	Chst2
ENSG00000290021	ENSG00000288074	Dchs2	Cib2
ENSG00000290057	ENSG00000288172	Dcn	Cib4
ENSG00000290086	ENSG00000288674	Ddah1	Cilp
ENSG00000290094	ENSG00000288684	Ddx3y	Cimap1d
ENSG00000290410	ENSG00000288710	Ddx51	Cisd3
ENSG00000290413	ENSG00000288829	Dennd2a	Cish
ENSG00000290523	ENSG00000288871	Dennd2d	Cited2
ENSG00000290602	ENSG00000289079	Depp1	Ckmt1
ENSG00000290704	ENSG00000289218	Deptor	Clba1
ENSG00000290729	ENSG00000289273	Des	Clca2
ENSG00000290739	ENSG00000289318	Dgat2	Clca3a1
ENSG00000290850	ENSG00000289331	Dgka	Clca3a2
ENSG00000290851	ENSG00000289365	Dhrs3	Clca3b
ENSG00000290863	ENSG00000289384	Dhrs9	Clcf1
ENSG00000290886	ENSG00000289403	Dhx58os	Clcn1
ENSG00000290889	ENSG00000289422	Dio2	Clcnkb
ENSG00000290913	ENSG00000289432	Diras2	Cldn18
ENSG00000290952	ENSG00000289520	Disp2	Cldn19
ENSG00000290972	ENSG00000289521	Dkk2	Clec1a
ENSG00000291034	ENSG00000289629	Dlc1	Clec2e
ENSG00000291041	ENSG00000289745	Dlg2	Clec3b
ENSG00000291099	ENSG00000289754	Dlgap1	Clec4d
ENSG00000291112	ENSG00000289791	Dlk1	Clic1
ENSG00000293094	ENSG00000289814	Dlk2	Clip4
ENSG00000293116	ENSG00000289842	Dmbt1	Cln3
ENSG00000293178	ENSG00000290021	Dmkn	Clstn3
ENSG00000293541	ENSG00000290057	Dmp1	Cltb
ENSG00000293573	ENSG00000290060	Dmrt2	Clu
ENSG00000293586	ENSG00000290074	Dnaaf9	Clvs1
ENSG00000293606	ENSG00000290094	Dnah2	Cmpk2
ENSG00000293737	ENSG00000290166	Dnah2os	Cmtm3
ENSG00000293992	ENSG00000290230	Dnai3	Cndp2
ENSG00000293993	ENSG00000290410	Dnajc22	Cnksr1
ENSG00000294008	ENSG00000290413	Dner	Cnn1
ENSG00000294146	ENSG00000290453	Dock9	Cntd1
ENSG00000294254	ENSG00000290559	Dok6	Cntn5
ENSG00000294279	ENSG00000290602	Dpep1	Col10a1
ENSG00000294467	ENSG00000290660	Dpep2_1	Col11a1
ENSG00000294728	ENSG00000290729	Dpt	Col12a1
ENSG00000294821	ENSG00000290739	Dpyd	Col15a1
ENSG00000295056	ENSG00000290839	Draxin	Col17a1
ENSG00000295205	ENSG00000290851	Drp2	Col1a1
ENSG00000295422	ENSG00000290863	Dsp	Col1a2
ENSG00000295436	ENSG00000290886	Dtna	Col20a1
ENSG00000295437	ENSG00000290888	Duox2	Col22a1
ENSG00000295624	ENSG00000290889	Duoxa1	Col4a5
ENSG00000295681	ENSG00000291034	Dusp4	Col4a6
ENSG00000295687	ENSG00000291041	Dusp6	Col5a2
ENSG00000295934	ENSG00000291061	Dusp8	Col5a3
ENSG00000296031	ENSG00000291099	Dusp9	Col6a3
ENSG00000296316	ENSG00000291149	Dynap	Col6a4
ENSG00000296725	ENSG00000291233	Dyrk3	Col6a5
ENSG00000296951	ENSG00000291250	Dyrk4	Col6a6
ENSG00000297156	ENSG00000293116	Dysf	Col7a1
ENSG00000297188	ENSG00000293305	E230016K23Rik	Col9a3
ENSG00000297331	ENSG00000293541	E2f2	Colec10
ENSG00000297367	ENSG00000293573	E2f6	Copz2
ENSG00000297579	ENSG00000293586	E2f8	Coq8a
ENSG00000297660	ENSG00000293588	E330013P04Rik	Coro1c
ENSG00000297787	ENSG00000293737	E330032C10Rik	Coro2b
ENSG00000297842	ENSG00000293951	E330034G19Rik	Cotl1
ENSG00000298068	ENSG00000293993	Ecm1	Cox6a2
ENSG00000298217	ENSG00000294008	Ecm2	Cpa6
ENSG00000298277	ENSG00000294254	Edil3	Cpe
ENSG00000298505	ENSG00000294279	Edn1	Cpeb2
ENSG00000298680	ENSG00000294343	Edn2	Cpeb3
ENSG00000298722	ENSG00000294467	Ednra	Cpeb4
ENSG00000298723	ENSG00000294821	Eef1akmt3	Cplx4
ENSG00000299077	ENSG00000294828	Efhd2	Cpne5
ENSG00000299199	ENSG00000295056	Egfl6	Cpne9
ENSG00000299211	ENSG00000295422	Egflam	Cpt1b
ENSG00000299259	ENSG00000295437	Egfr	Cpxm1
ENSG00000299307	ENSG00000295471	Ehd4	Cr2
ENSG00000299400	ENSG00000295681	Eif2s3y	Crabp1
ENSG00000299570	ENSG00000295687	Eif4e1b	Creb3l1
ENSG00000299686	ENSG00000295900	Elfn2	Creb3l3
ENSG00000299712	ENSG00000295934	Elmo1	Creb5
ENSG00000299847	ENSG00000296031	Eln	Creld1
ENSG00000299996	ENSG00000296170	Elovl7	Crhr2
ENSG00000300031	ENSG00000296316	Emb	Crim1
ENSG00000300143	ENSG00000296782	Emid1	Crisp1
ENSG00000300495	ENSG00000296830	Eml4	Crispld1
ENSG00000300496	ENSG00000296925	Enah	Crispld2
ENSG00000300831	ENSG00000296951	Enpp4	Crocc2
ENSG00000301013	ENSG00000297188	Enpp5	Crtam
ENSG00000301294	ENSG00000297367	ENSMUSG00000121295	Cryba4
ENSG00000301321	ENSG00000297535	ENSMUSG00000121351	Crybg1
ENSG00000301565	ENSG00000297579	ENSMUSG00000121404	Cryl1
ENSG00000301709	ENSG00000297660	ENSMUSG00000121448	Cryz
ENSG00000302282	ENSG00000297787	ENSMUSG00000121502	Csdc2
ENSG00000302519	ENSG00000297842	ENSMUSG00000121638	Csf1r
ENSG00000302554	ENSG00000298068	ENSMUSG00000121642	Csf2rb
ENSG00000302680	ENSG00000298098	ENSMUSG00000121673	Csf2rb2
ENSG00000302750	ENSG00000298217	ENSMUSG00000121700	Csf3
ENSG00000303230	ENSG00000298277	ENSMUSG00000121727	Csgalnact1
ENSG00000303272	ENSG00000298505	ENSMUSG00000121730	Cspg4
ENSG00000303691	ENSG00000298622	ENSMUSG00000121796	Cspg4b
ENSG00000303694	ENSG00000298680	ENSMUSG00000121861	Csrp3
ENSG00000303740	ENSG00000298723	Enthd1	Cst6
ENSG00000303988	ENSG00000298995	Epas1	Csta3
ENSG00000304171	ENSG00000299077	Epb41l1	Cstdc4
ENSG00000304504	ENSG00000299164	Epb41l4a	Cstdc5
ENSG00000304574	ENSG00000299199	Epdr1	Cth
ENSG00000304767	ENSG00000299211	Epg5	Ctnnal1
ENSG00000304922	ENSG00000299273	Epha1	Ctsb
ENSG00000304967	ENSG00000299307	Epha3	Ctse
ENSG00000305125	ENSG00000299400	Epha4	Ctsl
ENSG00000305207	ENSG00000299570	Ephx1	Ctsll3
ENSG00000305212	ENSG00000299712	Epn3	Ctso
ENSG00000305269	ENSG00000299773	Epor	Ctxn1
ENSG00000305378	ENSG00000299847	Eps8l1	Ctxnd1
ENSG00000305383	ENSG00000300040	Epsti1	Cubn
ENSG00000305550	ENSG00000300143	Erbb3	Cx3cl1
ENSG00000305682	ENSG00000300286	Ercc1	Cxcl1
ENSG00000305702	ENSG00000300495	Ereg	Cxcl10
ENSG00000305782	ENSG00000300496	Erg	Cxcl12
ENSG00000305924	ENSG00000300831	Erich2	Cxcl5
ENSG00000305953	ENSG00000300861	Erich2os	Cxcr2
ENSG00000305963	ENSG00000301294	Erich3	Cxxc4
ENSG00000306100	ENSG00000301321	Ermp1	Cyb561
ENSG00000306250	ENSG00000301709	Esp15	Cyb5a
ENSG00000306683	ENSG00000301842	Espn	Cyb5r1
ENSG00000306723	ENSG00000301884	Esyt3	Cyld
ENSG00000306839	ENSG00000302146	Etl4	Cyp1b1
ENSG00000306860	ENSG00000302201	Etv1	Cyp27b1
ENSG00000306878	ENSG00000302275	Etv4	Cyp2ab1
ENSG00000307083	ENSG00000302282	Etv5	Cyp2c55
ENSG00000307144	ENSG00000302539	Etv6	Cyp2d26
ENSG00000307157	ENSG00000302554	Eva1a	Cyp2f2
ENSG00000307236	ENSG00000302680	Eva1b	Cyp2j12
ENSG00000307377	ENSG00000302750	Evi2	Cyp2j9
ENSG00000307540	ENSG00000302862	Evi2a	Cyp39a1
ENSG00000307573	ENSG00000303041	Evi2b	Cyp3a16
ENSG00000307643	ENSG00000303192	Exoc3l2	Cyp3a41a
ENSG00000307950	ENSG00000303272	Exoc3l4	Cyrib
ENSG00000308086	ENSG00000303691	Extl1	Cystm1
ENSG00000308189	ENSG00000303694	Eya4	Cyth2
ENSG00000308203	ENSG00000303740	Ezr	Cyth4
ENSG00000308204	ENSG00000303988	F2r	Cytip
ENSG00000308270	ENSG00000304171	F3	D030025P21Rik
ENSG00000308656	ENSG00000304219	F5	D030045P18Rik
ENSG00000308783	ENSG00000304493	F630042J09Rik	D130062J10Rik
ENSG00000309024	ENSG00000304504	F730043M19Rik	D330050G23Rik
ENSG00000309398	ENSG00000304574	F830016B08Rik	D430040D24Rik
ENSG00000309573	ENSG00000304595	F830208F22Rik	D5Ertd615e
ENSG00000309687	ENSG00000304666	Faah	D630029K05Rik
ENSG00000309694	ENSG00000304720	Fabp2	D630033O11Rik
ENSG00000309796	ENSG00000304767	Fabp4	D630045J12Rik
ENSG00000309805	ENSG00000304922	Fabp5	D930028M14Rik
ENSG00000309806	ENSG00000304967	Fah	Dab2
ENSG00000309996	ENSG00000305037	Fam110c	Dach2
ENSG00000310061	ENSG00000305212	Fam131a	Dact1
ENTHD1	ENSG00000305269	Fam135b	Dagla
ENTPD7	ENSG00000305378	Fam13c	Dapk1
EOMES	ENSG00000305383	Fam169b	Dapp1
EPHA10	ENSG00000305682	Fam171a2	Dbndd2
EPHA2-AS1	ENSG00000305778	Fam178b	Dbt
EPHA5-AS1	ENSG00000305782	Fam180a	Dcaf8l
EPHA8	ENSG00000305963	Fam210b	Dchs2
EPPK1	ENSG00000306100	Fam217b	Dcn
EPSTI1	ENSG00000306683	Fam78b	Ddx51
ESM1	ENSG00000306723	Fam83f	Defb41
ESRP1	ENSG00000306839	Fam83g	Dennd1c
EZR	ENSG00000306878	Farp2	Dennd2a
F2RL3	ENSG00000306911	Fas	Depp1
FABP3	ENSG00000306953	Fat2	Deptor
FABP7	ENSG00000307083	Fat4	Des
FAM111B	ENSG00000307144	Fblim1	Dgat2
FAM167A	ENSG00000307157	Fbln5	Dgka
FAM174B	ENSG00000307172	Fbn1	Dhh
FAM180B	ENSG00000307236	Fbn2	Dhrs9
FAM184B	ENSG00000307377	Fbxl21	Dhx58os
FAM209A	ENSG00000307417	Fbxl22	Diras2
FAM209B	ENSG00000307441	Fbxl7	Disp2
FAM20C	ENSG00000307490	Fbxl9	Dkk2
FAM225B	ENSG00000307573	Fcgbpl1	Dkk3
FAM43A	ENSG00000307612	Fcgr4	Dlc1
FAM87B	ENSG00000307643	Fcna	Dlg2
FAT1	ENSG00000307950	Fcor	Dlgap1
FAXDC2	ENSG00000308189	Fcrlb	Dlk1
FBLL1	ENSG00000308203	Fdx1	Dlk2
FBLN1	ENSG00000308270	Fendrr	Dll1
FBXO2	ENSG00000308298	Fer1l6	Dlx2
FCGR2B	ENSG00000308431	Fez1	Dmbt1
FCGRT	ENSG00000308521	Fgd2	Dmkn
FCRLA	ENSG00000308579	Fgd3	Dmtn
FDCSP	ENSG00000308656	Fgd4	Dnaaf9
FERMT1	ENSG00000308759	Fgd6	Dnah17
FES	ENSG00000308783	Fgf18	Dnah2
FEZ1	ENSG00000309024	Fgf2	Dnah2os
FGB	ENSG00000309057	Fgf7	Dnai3
FGD2	ENSG00000309398	Fgfr1	Dnai7
FGF5	ENSG00000309573	Fgfr2	Dnajc22
FGFR4	ENSG00000309687	Fgfrl1	Dnajc6
FGFRL1	ENSG00000309694	Fhl1	Dnase1l1
FGG	ENSG00000309702	Fhl4	Dnase2a
FKBP10	ENSG00000309796	Fhod3	Dner
FKBP5	ENSG00000309805	Fibcd1	Dock2
FLI1	ENSG00000309806	Fibin	Dock8
FLT1	ENSG00000309996	Filip1	Dok6
FMNL1	ENSG00000310065	Filip1l	Dpep2_1
FN1	ENSG00000310101	Flnc	Dpt
FNDC4	ENSG00000310357	Flrt1	Draxin
FOLR3	ENTPD1	Flrt3	Drp2
FOSB	EOMES	Fmn1	Dsp
FOXD3	EPHA10	Fmod	Dtd1
FOXD3-AS1	EPHA8	Fndc1	Dtna
FOXD4L1	EPHB3	Fndc5	Dtx2
FOXF1	EPPK1	Fnip2	Dtx4
FOXQ1	ERC2	Folr2	Duox1
FRAT2	EREG	Fosl1	Duox2
FRMD3-AS1	ESM1	Fosl2	Duoxa1
FRMD4A	ESRP1	Foxc2	Dusp1
FRMD4B	ETV7	Foxf1	Dusp10
FRMD8	F13A1	Foxf2	Dusp13b
FRY	F2RL3	Foxj1	Dusp4
FSD1	FABP3	Foxl1	Dusp6
FSTL4	FAM110C	Foxp1	Dusp8
FSTL5	FAM111B	Foxq1	Dusp9
FURIN	FAM167A	Foxs1	Dynap
FXYD6	FAM174B	Fpgt	Dyrk3
GADL1	FAM184B	Frmd4a	Dyrk4
GAL	FAM209B	Frmd5	Dysf
GALNT15	FAM20C	Fsip1	E030013I19Rik
GALNT3	FAM225B	Fst	E130311K13Rik
GALNT9	FAM3B	Fstl1	E230016K23Rik
GAMT	FAM43A	Fut2	E2f8
GAP43	FAM47E-STBD1	Fut8	E330013P04Rik
GAPDHS	FAM78B	Fxyd5	E330032C10Rik
GAPLINC	FAM83B	Fyb1	E330034G19Rik
GASAL1	FAM87B	Fyb2	E530011L22Rik
GATA6-AS1	FAT1	Fzd1	Eaf1
GBP2	FAXDC2	Fzd4	Ebf3
GBP4	FBLN1	Fzd6	Ebpl
GCHFR	FBLN5	G0s2	Ecm1
GCNT3	FBN1	G430095P16Rik	Ecm2
GDNF	FCRLA	G530011O06Rikx	Eda2r
GFPT2	FDCSP	G530011O06Riky	Edil3
GFRA1	FERMT1	Gab2	Edn1
GGN	FES	Gad1	Ednra
GIMAP2	FEZ1	Gadd45a	Eef1akmt3
GIPC3	FGA	Gadd45b	Efcab8
GJA5	FGB	Gadd45g	Efemp1
GJB2	FGD2	Gal3st4	Efhc1
GJB3	FGF5	Galnt10	Efhd2
GLDC	FGFR4	Galnt13	Efna5
GLI2	FGFRL1	Galnt5	Efnb1
GLIS2	FGG	Galnt6	Efr3b
GLTPD2	FHIT	Gas6	Egf
GMFG	FKBP10	Gata3	Egfl6
GNAS-AS1	FKBP5	Gatb	Egfr
GNG12-AS1	FLI1	Gbp4	Egr1
GOLGA6B	FLRT1	Gbp5	Egr2
GP6	FLT1	Gbp9	Egr3
GP6-AS1	FMNL1	Gca	Ehf
GPAT3	FMNL1-AS1	Gch1	Eif4e1b
GPC1	FN1	Gcnt1	Elapor2
GPLD1	FNDC4	Gcnt2	Elfn2
GPR132	FOLR3	Gda	Ell2
GPR143	FOSB	Gdap1l1	Elmo1
GPR158	FOXA2	Gdf5	Eln
GPR179	FOXD3	Gdnf	Elovl4
GPR19	FOXD3-AS1	Gdpd2	Elovl7
GPR39	FOXD4L1	Gfod1	Emb
GPR4	FOXF1	Gfra1	Emid1
GPR84	FOXL3	Gfy	Enah
GPRC5C	FRAT2	Ggct	Endod1
GPRC5D-AS1	FREM1	Ggta1	Enpp5
GRAMD1B	FRMD4A	Gipc3	ENSMUSG00000121351
GRIN3A	FRMD4B	Gja4	ENSMUSG00000121448
GRM4	FRY	Gjb3	ENSMUSG00000121478
GSTA1	FSTL4	Gldc	ENSMUSG00000121502
GSTA4	FURIN	Gli1	ENSMUSG00000121625
GSTM1	FXYD6	Glipr1	ENSMUSG00000121638
GSTM2	GABRQ	Glod5	ENSMUSG00000121673
GSTM3	GADL1	Gm10147	ENSMUSG00000121786
GTF2IP1	GAL	Gm10220	ENSMUSG00000121796
GTF2IRD2	GALNT12	Gm10322	ENSMUSG00000121838
GZMB	GALNT15	Gm10425	ENSMUSG00000121844
GZMM	GALNT3	Gm10471	ENSMUSG00000121861
H1-2	GALNT6	Gm10575	Enthd1
H19	GALNT9	Gm10634	Epas1
H2AC19	GAP43	Gm10636	Epb41l1
H2AC6	GAPDH-DT	Gm10701	Epb41l4a
H2BC15	GAPDHS	Gm10785	Epdr1
H2BC17	GAPLINC	Gm10941	Epg5
H2BC5	GAS1RR	Gm11110	Epha1
H2BC6	GASAL1	Gm11476	Epha3
H3C4	GATA6-AS1	Gm11627	Ephb6
H4C14	GBP1P1	Gm11697	Ephx1
H4C16	GBP5	Gm11775	Epn3
H4C2	GCNT3	Gm11816	Eprn
H4C8	GDF6	Gm11992	Eps8l1
HAND1	GDNF	Gm12002	Eps8l2
HAPLN2	GFPT2	Gm12056	Epsti1
HAS2	GGN	Gm12415	Erbb3
HBD	GJA5	Gm12474	Ercc1
HBEGF	GJB2	Gm12530	Ereg
HCFC1R1	GJB3	Gm12781	Erg
HDAC2-AS2	GLDC	Gm12976	Erich2
HES6	GLIS1	Gm13415	Erich2os
HEXIM2	GLRA3	Gm13431	Erich3
HHIP-AS1	GLRX	Gm13470	Ermp1
HIF1A	GLTPD2	Gm13571	Esp15
HIPK2	GMPR	Gm13966	Espn
HLA-DMA	GNAL	Gm13986	Espnl
HLA-DMB	GOLT1A	Gm14002	Esr1
HMGA1	GP6-AS1	Gm14137	Esx1
HMGA2	GPAT3	Gm14221	Esyt1
HOGA1	GPC1	Gm14273	Esyt3
HOMER1	GPR132	Gm14280	Etv1
HOXA3	GPR143	Gm14285	Etv4
HOXB7	GPR155	Gm14377	Etv6
HOXC-AS1	GPR158	Gm14444	Eva1a
HOXC11	GPR179	Gm15107	Eva1b
HOXC13-AS	GPR19	Gm15199	Evi2
HPCAL1	GPR39	Gm15344	Evi2a
HPD	GPR4	Gm15473	Evi2b
HPGD	GPR55	Gm15601	Exd1
HR	GPR68	Gm15640	Exoc3l2
HRH4	GPR84	Gm15675	Exoc3l4
HS3ST3A1	GPRC5D-AS1	Gm15723	Extl1
HSD17B14	GRAMD1B	Gm15731	Eya4
HSF4	GREP1	Gm15958	Ezr
HSPA2	GRIN3A	Gm16083	F2r
HSPG2	GRM4	Gm16098	F3
HTR2B	GSAP	Gm16104	F5
HTR7	GSDMC	Gm16183	F630042J09Rik
HUS1B	GSTA1	Gm16244	F730043M19Rik
HYOU1	GSTA4	Gm16325	F830208F22Rik
ICAM5	GSTM2	Gm16405	Faah
ICOS	GSTM3	Gm16430	Fabp2
ID2	GTF2IP1	Gm16701_1	Fabp5
IER3	GZMB	Gm16701_2	Fam110c
IFI44L	H1-2	Gm16740	Fam114a1
IFI6	H19	Gm16754	Fam131a
IFIT1	H2AC19	Gm17024	Fam131b
IFIT2	H2AC6	Gm17173	Fam135b
IFIT3	H2BC15	Gm17249	Fam13c
IFNE	H2BC17	Gm17315	Fam169b
IGF1	H2BC5	Gm17322	Fam171a1
IGFBP3	H3C2	Gm17382	Fam180a
IGFBP4	H3C4	Gm17455	Fam185a
IGFBP5	H4C14	Gm17501	Fam210b
IGSF11	H4C2	Gm17518	Fam228b
IGSF9	H4C8	Gm17690	Fam229b
IL11	HAND1	Gm17749	Fam78b
IL13RA2	HAPLN2	Gm19276	Fam83f
IL15RA	HAPSTR2	Gm19325	Fam83g
IL17B	HAS2	Gm19610	Fank1
IL18R1	HBEGF	Gm19619	Fas
IL1R1	HDAC2-AS2	Gm1979	Fat2
IL1RL1	HECTD2-AS1	Gm20033	Fat4
IL20	HES6	Gm20234	Fblim1
IL27RA	HEXIM2	Gm20300	Fbln5
IL32	HHIPL2	Gm20400	Fbn1
IL33	HIF1A	Gm20468	Fbn2
IL4R	HLA-DMA	Gm20517	Fbxl21
ILDR2	HMGA1	Gm20633	Fbxl22
IMMP2L	HMGA2	Gm20758	Fbxo2
INA	HOGA1	Gm21655	Fcgr4
INHBA	HOMER1	Gm21671	Fcgrt
INHBA-AS1	HOXA3	Gm21680	Fcna
INHBB	HOXB7	Gm24474	Fcor
INHBE	HOXC13-AS	Gm2582	Fcrlb
INMT	HPCAL1	Gm26645	Fdx1
INMT-MINDY4	HPD	Gm26671	Fendrr
INPP5F	HPGD	Gm26682	Fer1l6
INTS6-AS1	HPS4	Gm26688	Fgd3
IP6K3	HPSE2	Gm2670	Fgd4
IQCG	HR	Gm26705	Fgd6
IQGAP2	HRH4	Gm26761	Fgf2
IRF4	HS3ST3A1	Gm26771	Fgf7
IRS4-AS1	HSD17B7P2	Gm26797	Fgfr1
IRX4	HSF4	Gm26826	Fgfr2
IRX6	HSPA2	Gm26861	Fhl1
ITGA3	HTR1D	Gm28035	Fhl4
ITGA6-AS1	HTR2B	Gm28042	Fhod3
ITGA9	HTR7	Gm28096	Fibcd1
ITGB3	HUS1B	Gm28321	Filip1
ITGB8	ICAM5	Gm28809	Filip1l
ITIH3	IDO1	Gm29101	Fjx1
ITPR3	IER3	Gm29247	Fkbp11
ITPRIP	IFI27	Gm29340	Flacc1
IVNS1ABP	IFI44L	Gm29430	Flnc
JDP2	IFIT2	Gm29630	Flrt1
JPH2	IFITM1	Gm29650	Flrt3
JUNB	IFNE	Gm29683	Fmnl1
JUP	IGF1	Gm29686	Fmnl2
KCNAB1	IGFBP1	Gm29773	Fmo5
KCNC3	IGFBP3	Gm30246	Fmod
KCNC4	IGFBP5	Gm30717	Fn1
KCND3	IGSF11	Gm30842	Fndc1
KCNE4	IGSF9	Gm30873	Fndc4
KCNJ13	IL10	Gm31045	Fndc9
KCNJ15	IL11	Gm31108	Fnip2
KCNK15-AS1	IL11RA	Gm31369	Folr2
KCNK3	IL13RA1	Gm31793	Fosb
KCNK5	IL13RA2	Gm31870	Fosl2
KCNK6	IL15	Gm32141	Foxc2
KCNMA1	IL15RA	Gm32261	Foxf1
KCNN2	IL17B	Gm32591	Foxf2
KCNN4	IL17RA	Gm32611	Foxj1
KCNQ2	IL18R1	Gm32742	Foxl1
KCNRG	IL19	Gm3373	Foxp1
KCNU1	IL1R1	Gm33782	Foxp2
KCP	IL1R2	Gm34256	Foxq1
KDM6B	IL1RL1	Gm34590	Fpgt
KIAA0040	IL1RN	Gm34667	Frmd4a
KIAA0408	IL24	Gm34785	Frmd4b
KIAA1614-AS1	IL27RA	Gm34934	Frmd5
KIAA1755	IL32	Gm35113	Frmpd3
KIF21B	IL33	Gm35507	Fry
KIF26B	IL3RA_1	Gm35853	Fsip1
KIF4B	IL3RA_2	Gm36377	Fst
KIT	IL4R	Gm36496	Fstl1
KLF15	IL6ST	Gm36660	Furin
KLF2	IMMP2L	Gm36696	Fut10
KLF7-IT1	INA	Gm36723	Fut2
KLHL4	INHBA	Gm36757	Fut8
KLK6	INHBA-AS1	Gm3693	Fxyd1
KRT16	INHBB	Gm3764	Fxyd5
KRT17	INPP5F	Gm37855	Fyb1
KRT6A	IP6K3	Gm38102	Fyb2
KRT6B	IQCD	Gm3830	Fzd1
KRT79	IQCG	Gm38393	Fzd4
KRT9	IQGAP2	Gm38403	Fzd6
KRTAP1-5	IRF4	Gm38584	G430095P16Rik
KRTAP13-2	IRS4-AS1	Gm38901	G530011O06Riky
KRTAP19-1	IRX4	Gm38947	Gab2
KRTAP2-3	IRX6	Gm39043	Gab3
KRTAP7-1	ISG20	Gm39323	Gad1
KU-MEL-3	ITGA3	Gm39473	Gadd45a
LAD1	ITGA6-AS1	Gm40723	Gadd45b
LAMA4	ITGA9	Gm41032	Gal3st4
LAMB4	ITGB3	Gm41442	Galm
LBP	ITGB7	Gm41609	Galnt5
LCIIAR	ITGB8	Gm41724	Galnt7
LCT-AS1	ITIH3	Gm4221	Galnt9
LDB3	ITIH5	Gm42476	Gas1
LEMD1	ITK	Gm42595	Gas6
LGALS4	ITPKC	Gm42868	Gata3
LHFPL3-AS1	ITPR2	Gm43042	Gatb
LIF	ITPR3	Gm43109	Gbp7
LIMS2	ITPRIP	Gm43154	Gca
LINC00052	IVNS1ABP	Gm43192	Gch1
LINC00240	JDP2	Gm43303	Gcnt1
LINC00279	JPH2	Gm43634	Gcnt2
LINC00304	JUNB	Gm43661	Gda
LINC00456	KALRN	Gm43672	Gdap1l1
LINC00482	KCNB1	Gm43703	Gdf5
LINC00506	KCNC3	Gm44066	Gdnf
LINC00518	KCNE4	Gm44089	Gdpd1
LINC00520	KCNJ13	Gm4473	Gdpd2
LINC00536	KCNJ15	Gm44763	Gfap
LINC00589	KCNK15-AS1	Gm44785	Gfod1
LINC00622	KCNK3	Gm44812	Gfra1
LINC00645	KCNK6	Gm44837	Gfra2
LINC00652	KCNMA1	Gm45187	Ggct
LINC00654	KCNMB4	Gm4524	Ggta1
LINC00681	KCNN2	Gm45282	Gipc3
LINC00698	KCNN3	Gm45397	Gipr
LINC00862	KCNN4	Gm45883	Git1
LINC00906	KCNQ3	Gm4632	Gja1
LINC00919	KCNRG	Gm46658	Gjb3
LINC00920	KCP	Gm47015	Gk
LINC00941	KDM6B	Gm47040	Gla
LINC00968	KDM7A-DT	Gm47071	Glce
LINC00987	KIAA0040	Gm47101	Gldc
LINC01001	KIAA0408	Gm47316	Gli1
LINC01013	KIAA1755	Gm47509	Gli2
LINC01036	KIF21B	Gm47535	Glipr1
LINC01060	KIF26B	Gm47547	Glod5
LINC01173	KIT	Gm47903	Glra1
LINC01275	KLF15	Gm48277	Glra3
LINC01303	KLF2	Gm48284	Glrp1
LINC01340	KLHL4	Gm4841	Glul
LINC01366	KLK6	Gm48427	Gm10147
LINC01443	KRT16	Gm4871	Gm10220
LINC01502	KRT17	Gm48876	Gm10322
LINC01531	KRT6A	Gm48933	Gm10425
LINC01537	KRT6B	Gm48969	Gm10471
LINC01563	KRTAP13-2	Gm49041	Gm10516
LINC01583	KRTAP19-1	Gm49083	Gm10552
LINC01594	KRTAP2-3	Gm49124	Gm10575
LINC01602	KRTAP5-2	Gm49282	Gm10634
LINC01606	KRTAP5-AS1	Gm49319	Gm10636
LINC01608	KRTAP7-1	Gm49325	Gm10642
LINC01629	KTN1	Gm49364	Gm10660
LINC01670	KU-MEL-3	Gm49391	Gm10662
LINC01695	LAD1	Gm49394	Gm10701
LINC01711	LAMA4	Gm49441	Gm10830
LINC01723	LAMB4	Gm49492	Gm10863
LINC01770	LANCL3	Gm49617	Gm10941
LINC01777	LBH	Gm49708	Gm1123
LINC01807	LBP	Gm49741	Gm11537
LINC01978	LCIIAR	Gm49774	Gm11627
LINC01992	LCMT1-AS1	Gm49937	Gm11639
LINC02012	LCT-AS1	Gm50282	Gm11697
LINC02014	LDB3	Gm50321	Gm11769
LINC02099	LDHC	Gm50431	Gm11775
LINC02269	LEMD1	Gm5122	Gm11816
LINC02280	LGALS4	Gm53240	Gm11992
LINC02289	LGI3	Gm536	Gm12415
LINC02321	LIF	Gm54798	Gm12454
LINC02323	LIMS2	Gm55330	Gm12474
LINC02375	LINC00052	Gm55349	Gm12522
LINC02392	LINC00279	Gm56503	Gm12530
LINC02412	LINC00326	Gm56518	Gm12781
LINC02452	LINC00393	Gm56547	Gm12976
LINC02454	LINC00456	Gm56601	Gm13031
LINC02475	LINC00482	Gm56635	Gm13285
LINC02521	LINC00499	Gm56638	Gm13293
LINC02538	LINC00506	Gm56640	Gm13415
LINC02552	LINC00518	Gm56651	Gm13431
LINC02606	LINC00536	Gm56697	Gm13470
LINC02610	LINC00589	Gm56703	Gm13528
LINC02620	LINC00607	Gm56719	Gm13544
LINC02691	LINC00622	Gm56728	Gm13571
LINC02715	LINC00681	Gm56730	Gm13610
LINC02742	LINC00698	Gm56743	Gm13986
LINC02755	LINC00862	Gm56780	Gm14002
LINC02762	LINC00906	Gm56824	Gm14137
LINC02806	LINC00957	Gm56828	Gm14167
LINC02882	LINC00968	Gm56842	Gm14221
LINC02915	LINC00987	Gm56852	Gm14232
LINC02941	LINC01001	Gm56853	Gm14273
LINC02957	LINC01002	Gm56862	Gm14280
LINC02982	LINC01030	Gm56892	Gm14285
LINC02988	LINC01036	Gm56904	Gm14321
LINC03002	LINC01050	Gm56906	Gm14377
LINC03019	LINC01060	Gm56938	Gm14444
LINC03033	LINC01173	Gm56958	Gm14632
LINC03034	LINC01186	Gm56968	Gm14827
LINC03048	LINC01237	Gm56972	Gm15199
LINP1	LINC01258	Gm56976	Gm15246
LIPH	LINC01275	Gm57009	Gm15410
LKAAEAR1	LINC01303	Gm57020	Gm15473
LOH12CR2	LINC01363	Gm57045	Gm15600
LONRF2	LINC01366	Gm57085	Gm15601
LOXL2	LINC01443	Gm57088	Gm15640
LPAR1	LINC01502	Gm57105	Gm15672
LPAR2	LINC01531	Gm57184	Gm15675
LPXN	LINC01537	Gm57215	Gm15723
LRAT	LINC01563	Gm57238	Gm15726
LRATD1	LINC01583	Gm57253	Gm15731
LRFN5	LINC01594	Gm57262	Gm15880
LRG1	LINC01602	Gm57270	Gm15917
LRP2	LINC01605	Gm57286	Gm15958
LRP5	LINC01606	Gm57294	Gm16098
LRRC32	LINC01608	Gm57296	Gm16104
LRRC38	LINC01629	Gm57301	Gm16174
LRRC66	LINC01670	Gm57330	Gm16178
LRRC7	LINC01695	Gm57366	Gm16183
LRRC75B	LINC01711	Gm57397	Gm16201
LRRN4	LINC01723	Gm57420	Gm16244
LTBP1	LINC01747	Gm5820	Gm16325
LTBP2	LINC01770	Gm5862	Gm16364_1
LTF	LINC01775	Gm5886	Gm16405
LTK	LINC01777	Gm6121	Gm16434
LUCAT1	LINC01807	Gm6639	Gm16596
LURAP1	LINC01822	Gm7233	Gm16701_1
LY96	LINC01843	Gm7347	Gm16701_2
LYG1	LINC01914	Gm7538	Gm16754
LYNX1	LINC01978	Gm773	Gm17173
LYPD5	LINC01992	Gm8104	Gm17193
LYPLAL1-DT	LINC02014	Gm8159	Gm17315
LYZ	LINC02020	Gm8267	Gm17322
LZTS3	LINC02065	Gm9767	Gm17382
MACROH2A2	LINC02099	Gm9889	Gm17455
MAG	LINC02236	Gm9899	Gm17501
MAGEB2	LINC02240	Gm9913	Gm17586
MAGEC1	LINC02245	Gm9949	Gm17749
MAGED4B	LINC02249	Gmds	Gm19276
MAL	LINC02280	Gng8	Gm19325
MAMLD1	LINC02320	Gnpda1	Gm19385
MAP1B	LINC02321	Golga7b	Gm19554
MAP3K20	LINC02323	Golm2	Gm19557
MAP7D2	LINC02375	Gpat3	Gm19589
MAP9	LINC02412	Gpc1	Gm19610
MAPK8IP2	LINC02454	Gpc4	Gm19619
MAPT	LINC02475	Gpd2	Gm1979
MASP2	LINC02487	Gper1	Gm20033
MATN2	LINC02521	Gpnmb	Gm20186
MATN3	LINC02531	Gpr146	Gm20234
MBLAC1	LINC02538	Gpr149	Gm20300
MBP	LINC02575	Gpr157	Gm20400
MCTP2	LINC02577	Gpr176	Gm20468
MDGA1	LINC02606	Gpr35	Gm20521
MED8-AS1	LINC02610	Gpr39	Gm20610
MEF2C	LINC02620	Gpr85	Gm20633
MEGF6	LINC02715	Gpr88	Gm20634
MEIOB	LINC02728	Gprc5b	Gm20756
MELTF	LINC02742	Gpsm3	Gm20758
MEST	LINC02755	Gramd1b	Gm21154
MFAP2	LINC02762	Gramd2b	Gm21560
MGST1	LINC02783	Grap	Gm21671
MIA-RAB4B	LINC02818	Greb1	Gm21698
MICAL2	LINC02832	Greb1l	Gm21847
MICALL2	LINC02882	Grem1	Gm22826
MICOS10-NBL1	LINC02915	Grhl1	Gm24474
MILIP	LINC02932	Gria3	Gm2582
MIR181A2HG	LINC02941	Grip2	Gm2619
MIR31HG	LINC02955	Grk4	Gm26569
MIR924HG	LINC02970	Grpr	Gm26576
MISP	LINC02982	Gsdme	Gm26644
MLANA	LINC02988	Gsta3	Gm26645
MLIP	LINC03007	Gstk1	Gm26660
MLKL	LINC03019	Gstm2	Gm26682
MLXIPL	LINC03033	Gsto2	Gm26688
MMP1	LINC03034	Gstt4	Gm2670
MMP10	LINC03048	Guca2a	Gm26761
MMP14	LINC03099	Gvin2	Gm26771
MMP16	LINP1	Gxylt2	Gm26797
MMP25	LIPH	Gys2	Gm26861
MRC2	LKAAEAR1	H19	Gm28042
MRGPRX4	LLPH-DT	H2-M5	Gm28096
MROH9	LMCD1	H2bc21	Gm28308
MSANTD1	LONRF2	H3c13	Gm28551
MSANTD2-AS1	LOXL2	H4c17	Gm28809
MST1	LPAR3	H4c18	Gm28902
MT1X	LPAR6	Hacd4	Gm28932
MT2A	LPXN	Hao1	Gm29247
MTCL3	LRAT	Havcr2	Gm29340
MTURN	LRATD1	Hba-a1	Gm29394
MTUS2	LRFN5	Hbb-bh1	Gm29630
MTUS2-AS1	LRG1	Hck	Gm29650
MUC12	LRP2	Hdac7	Gm29683
MUC5AC	LRP3	Hdac9	Gm29686
MUC5B	LRP5	Hdc	Gm29773
MYEF2	LRRC38	Hdgfl3	Gm29865
MYEOV	LRRC63	Hecw2	Gm2a
MYG1-AS1	LRRC66	Heg1	Gm30042
MYH15	LRRC7	Heph	Gm30246
MYHAS	LRRN4	Hes1	Gm30692
MYLIP	LRRTM2	Hfe	Gm30717
MYLK	LTBP1	Hhat	Gm30794
MYO15B	LTBP2	Hhatl	Gm30842
MYO16	LTK	Hhipl1	Gm30873
MYO7A	LUARIS	Hivep2	Gm3099
MYOCD	LUCAT1	Hlf	Gm31045
MYOD1	LURAP1	Hmcn1	Gm31108
MYOSLID	LYG1	Hmcn2	Gm31115
MYOZ2	LYPD5	Hmga1	Gm31369
MYRF	LYST	Hmga1b	Gm31392
N4BP3	LYZ	Hmga2	Gm31718
NALF1	LZTS3	Hmga2-ps1	Gm31793
NAMPT	MAG	Hmx2	Gm31870
NAP1L2	MAGEB2	Hnf1b	Gm32200
NCALD	MAGEC1	Homer1	Gm32261
NCAM1	MAL	Hotair	Gm32369
NCKAP1L	MAMLD1	Hoxaas2	Gm32391
NCKAP5	MAP1B	Hoxb8	Gm32611
NCKAP5-AS1	MAP1LC3C	Hoxb9	Gm32849
NCMAP-DT	MAP3K20	Hoxc11	Gm33055
NDNF	MAP3K4-AS1	Hoxc8	Gm33148
NECTIN1	MAP3K5-AS1	Hr	Gm33347
NECTIN3-AS1	MAP9	Hs6st2	Gm33524
NEFM	MAPK8IP2	Hsd11b1	Gm33782
NEU4	MAPT	Hspb7	Gm33841
NEURL1B	MASP2	Htra1	Gm34544
NEURL3	MAST4	Htra3	Gm34567
NFATC2	MAT1A	Hunk	Gm34590
NFIA-AS2	MATN2	I730030J21Rik	Gm34667
NFIB	MBP	Ica1	Gm34785
NFIB-AS1	MCOLN3	Icam1	Gm34838
NGEF	MCTP2	Icosl	Gm34907
NIBAN2	MCUB	Ier3	Gm34934
NIPAL1	MDFI	Iffo2	Gm35019
NKILA	MDGA1	Ifi203	Gm35113
NKX1-2	MEF2C	Ifi206	Gm35254
NKX3-1	MEG3	Ifi207	Gm35330
NLGN4Y-AS1	MEGF6	Ifi208	Gm35333
NLRP10	MEIOB	Ifi213	Gm35507
NLRP3	MELTF	Ifi214	Gm35576
NOS1AP	MEST	Ifi27l2a	Gm35853
NOTCH3	Metazoa_SRP_122	Ifi44	Gm35940
NOXO1	MFAP2	Ifih1	Gm36283
NPB	MGST1	Ifit1bl1	Gm36356
NPTX2	MIA-RAB4B	Ifit1bl2	Gm3642
NPW	MICAL2	Ifitm6	Gm36426
NPY6R	MICALL2	Ifngr2	Gm36496
NR4A1	MILIP	Igf1	Gm36660
NR4A2	MIOS-DT	Igf2	Gm36696
NRCAM	MIR181A2HG	Igf2bp2	Gm36757
NRG1	MIR31HG	Igf2os	Gm36975
NRGN	MIR3945HG	Igf2r	Gm37233
NRP1	MIR924HG	Igfbp4	Gm37565
NRTN	MLANA	Igfbp7	Gm3764
NRXN2	MLC1	Igsf10	Gm37855
NRXN3	MLIP	Igsf3	Gm37933
NSG1	MLKL	Igsf9b	Gm3830
NSUN5P2	MLXIPL	Iigp1	Gm38403
NT5E	MMP1	Iigp1c	Gm38584
NTN1	MMP10	Ikzf2	Gm38901
NTRK1	MMP14	Il10	Gm38947
NTSR1	MMP16	Il12rb1	Gm39043
NUCB2	MMP25	Il13ra2	Gm39283
NUPR1	MMP3	Il15	Gm39318
OAS1	MPP2	Il15ra	Gm39323
OASL	MRC2	Il17d	Gm39473
ODAM	MRGPRX4	Il17rc	Gm40576
OGDHL	MST1	Il17rd	Gm40723
OGFRP1	MT1X	Il18r1	Gm41032
OPRL1	MT2A	Il18rap	Gm41442
OR2B6	MTSS1	Il1rap	Gm41555
OSBPL6	MTURN	Il1rl1	Gm41600
OSMR	MTUS2	Il1rn	Gm41609
OSR2	MTUS2-AS1	Il20ra	Gm41724
OTOAP1	MUC12	Il24	Gm42067
OTOGL	MUC3A	Il31ra	Gm4221
OTULINL	MUC5AC	Il33	Gm42476
OVAAL	MUC5B	Il34	Gm42595
P2RX5	MX2	Il36g	Gm42670
P2RX7	MYEF2	Il4ra	Gm42743
P2RY6	MYEOV	Il6	Gm42809
PACERR	MYG1-AS1	Il7	Gm42827
PAEP	MYLIP	Inava	Gm42868
PAK3	MYLK	Inka1	Gm43042
PALM	MYO7A	Inpp5d	Gm43109
PANK1-AS1	MYOCD	Ip6k3	Gm43154
PCAT19	MYOD1	Iqgap1	Gm43192
PCDH10	MYOZ2	Irag1	Gm43302
PCDH12	MYRF	Irak3	Gm43303
PCDHB7	N4BP3	Irf2bpl	Gm43634
PCDHGA10	NAALADL2	Irf6	Gm43661
PCDHGA12	NALF1	Isg15	Gm44066
PCDHGA4	NAMPT	Islr	Gm44089
PCSK1N	NANOS1	Ism1	Gm44641
PCSK4	NAP1L2	Isoc1	Gm44691
PCSK9	NAT16	Itga11	Gm44763
PDCD4-AS1	NCALD	Itga2	Gm44785
PDCD6IP-DT	NCAM1	Itga6	Gm44812
PDE1C	NCKAP1L	Itga7	Gm44837
PDE3A	NCKAP5	Itga8	Gm4513
PDE4D	NCKAP5-AS1	Itga9	Gm45187
PDIA4	NCMAP-DT	Itgad	Gm45282
PDK4	NDNF	Itgb2	Gm45338
PDLIM4	NDP	Itgb3	Gm45397
PDLIM7	NDRG4	Itgb4	Gm45576
PDPN	NECTIN4	Itgb5	Gm45591
PELATON	NEFM	Itgb7	Gm45619
PERM1	NEU4	Itgbl1	Gm45669
PEX11G	NEURL1	Itih4	Gm4632
PFKFB4	NEURL1B	Itln1	Gm46323
PGBD5	NEURL3	Itpkb	Gm46658
PGM5	NFATC2	Itpr3	Gm47015
PHACTR2	NFE2	Itpripl1	Gm47040
PHF24	NFIA-AS2	Jakmip3	Gm47071
PHLDA2	NFIB-AS1	Jdp2	Gm47101
PI3	NHSL2	Jmy	Gm47223
PIK3CG	NIBAN2	Jph1	Gm47316
PIK3IP1	NIM1K	Jph2	Gm47509
PIP5K1B	NIPAL1	Jun	Gm47547
PITPNC1	NKAIN3	Junos	Gm47772
PKD1L2	NKG7	Jup	Gm47863
PLA2G2A	NKILA	Kank4os	Gm47903
PLA2G4C	NKX1-2	Kash5	Gm4793
PLA2R1	NKX3-1	Kcnab3	Gm48277
PLAC4	NLGN4Y-AS1	Kcnh2	Gm48284
PLAC8L1	NLRP10	Kcnh5	Gm48427
PLAT	NLRP3	Kcnh6	Gm48480
PLAU	NMNAT1	Kcnj12	Gm48488
PLAUR	NNMT	Kcnj15	Gm48544
PLCB3	NOS1AP	Kcnk10	Gm48814
PLCE1-AS1	NOS3	Kcnma1	Gm48876
PLCH1-AS1	NOTCH3	Kcnn4	Gm48969
PLCL1	NOVA1	Kcns2	Gm49041
PLCXD3	NOX5	Kctd11	Gm49083
PLEC	NPB	Kctd12b	Gm49124
PLEK2	NPPC	Kctd14	Gm49164
PLEKHN1	NPTX2	Kctd4	Gm49282
PLGLB1	NPW	Kctd7	Gm49319
PLOD2	NR3C2	Kdm5d	Gm49353
PLP2	NR4A1	Kdm7a	Gm49390
PLPP2	NR4A2	Khk	Gm49394
PLXDC2	NRCAM	Kif17	Gm49417
PLXNA4	NREP	Kif26b	Gm49450
PLXNB3	NRG1	Kif5a	Gm49492
PLXNC1	NRIP1	Kiss1r	Gm49708
PMEL	NRIP3	Kitl	Gm49711
PMEPA1	NRP1	Klf10	Gm49741
PMF1-BGLAP	NRTN	Klf11	Gm49774
PNLIPRP3	NRXN2	Klf15	Gm49891
PNMA3	NRXN3	Klf2	Gm49937
PNMA6A	NSG1	Klhdc8a	Gm49980
PODXL	NSUN5P1	Klhl21	Gm50017
POLR2A	NSUN5P2	Klhl30	Gm50020
POM121C	NT5E	Klhl33	Gm50282
PORCN	NTN1	Klhl38	Gm50295
PPARG	NTRK1	Klhl40	Gm50321
PPARGC1A	NTSR1	Klk8	Gm50323
PPM1J	NUCB2	Klra1	Gm50419
PPP1R16B	NUPR1	Klra17	Gm5091
PPP4R3B-DT	NYAP2	Klra4	Gm5106
PPY	OAS2	Klra5	Gm5122
PRDM12	OASL	Klra9	Gm5127
PRDM7	OCA2	Klrg1	Gm53240
PRDM8	ODAM	Klrg2	Gm54266
PRELP	OGDHL	Krt12	Gm5432
PRG4	OGFRP1	Krt14	Gm5468_2
PRICKLE2	OPRL1	Krt15	Gm5475
PRKAG2-AS1	OR2B6	Krt7	Gm54798
PRKAR2A-AS1	OR7E47P	Krt78	Gm55330
PRODH	OSBPL6	Krt8	Gm5535
PROKR1	OSMR	Krt84	Gm5544
PROM1	OTOAP1	Krt87	Gm5546
PRPF19-DT	OTOGL	Kyat3	Gm56490
PRSS22	OTULIN-DT	Lacc1	Gm56503
PRSS3	OVAAL	Lactb	Gm56547
PRSS40A	P2RX5	Lad1	Gm56555
PRSS56	P2RX7	Lama2	Gm56600
PSD4	P2RY6	Lama3	Gm56601
PSG11	PACERR	Lamb2	Gm56635
PSG4	PAEP	Lamb3	Gm56638
PSG9	PALM	Lamc3	Gm56651
PTCHD3	PANK1-AS1	Lancl3	Gm56654
PTCRA	PARM1	Laptm4b	Gm56659
PTGFR	PBX4	Larp6	Gm56697
PTGS2	PCDH10	Lbh	Gm56703
PTK7	PCDH12	Lbhd2	Gm56719
PTPRE	PCDHB10	Lck	Gm56728
PTPRN	PCDHB14	Lcn2	Gm56730
PTPRN2	PCDHGA10	Lcp1	Gm56743
PXN	PCDHGA12	Ldb2	Gm56780
PYROXD2	PCDHGA4	Ldlrad4	Gm56824
QPRT	PCDHGA7	Lef1	Gm56842
RAB26	PCDHGA8	Lef1os1	Gm56850
RAB32	PCDHGB6	Lemd1	Gm56852
RAB33A	PCDHGB7	Lfng	Gm56853
RAB39A	PCF11-AS1	Lgals2	Gm56862
RAB6B	PCK1	Lgals7	Gm56863
RAPH1	PCSK4	Lgals9	Gm56886
RARB	PCSK9	Lgalsl	Gm56892
RARG	PDCD4-AS1	Lgi2	Gm56906
RARRES1	PDCD6IP-DT	Lgi4	Gm56917
RASA4B	PDE1C	Lgr6	Gm56929
RASAL1	PDE2A-AS2	Lhx6	Gm56936
RASGRP3	PDE4D	Lhx8	Gm56938
RASSF5	PDK4	Lhx9	Gm56944
RBBP8NL	PDLIM4	Lif	Gm56949
RBM24	PDLIM7	Lifr	Gm56958
RBM46	PDPN	Limch1	Gm56968
RCAN1	PELATON	Limd2	Gm56972
RCAN2	PERM1	Limk1	Gm56974
RCN3	PFKFB4	Lipc	Gm56976
RCVRN	PGBD5	Lipt2	Gm57006
RDH10	PGM5	Lman1l	Gm57009
RDH5	PHACTR2	Lmod1	Gm57020
RDH8	PHF24	Lox	Gm57030
RDM1	PHGDH	Loxl1	Gm57045
RENBP	PHLDA1-AS1	Loxl4	Gm57085
RFTN2	PHLDA2	Lpar3	Gm57105
RFX5-AS1	PI3	Lpl	Gm57161
RGMA	PIK3AP1	Lrfn5	Gm57197
RGS16	PIK3IP1	Lrg1	Gm57204
RGS17	PIP5K1B	Lrig1	Gm57215
RGS2	PITPNC1	Lrit1	Gm57253
RGS8	PITX1	Lrmda	Gm57262
RGS9	PKD1L2	Lrp2	Gm57270
RHBDF2	PKIB	Lrrc71	Gm57286
RIMBP3	PLA2G2A	Lrrc75b	Gm57294
RIMS3	PLA2G4C	Lrrc8b	Gm57296
RN7SK	PLA2G6	Lrrc8d	Gm57322
RNF125	PLAC4	Lrrcc1	Gm57354
RNF224	PLAT	Lrrk1	Gm57366
RNLS	PLAUR	Lrrtm2	Gm57395
ROBO4	PLCE1-AS1	Ltbp2	Gm57414
ROR1-AS1	PLCH1-AS1	Ltk	Gm57420
RP1	PLCL1	Lum	Gm5820
RP1L1	PLCXD3	Lxn	Gm5862
RPH3AL	PLEC	Lyg1	Gm5886
RRAGC-DT	PLEK2	Lyz2	Gm5890
RRAGD	PLEKHG4B	Lzts1	Gm5891
RRBP1	PLEKHN1	M1ap	Gm6288
RTN4RL2	PLEKHS1	Mab21l3	Gm6403
RTP4	PLOD2	Mafa	Gm6526
RUNDC3A	PLP2	Magea9	Gm6634
RUNX1	PLPP2	Mageb2	Gm6676
RYR2	PLPP3	Magi1	Gm7233
RYR3	PLXDC2	Magi3	Gm7347
S100A16	PLXNA4	Majin	Gm7361
S100A7A	PLXNB3	Mamdc2	Gm7538
S1PR3	PLXNC1	Maml2	Gm7609
SACS	PMEL	Maml3	Gm8024
SAMD13	PMEPA1	Mamld1	Gm8113
SAMD9	PNLIPRP3	Man1a	Gm8122
SATB2	PNMA3	Man1c1	Gm8159
SAXO5	PNMA6A	Man2a1	Gm8257
SCARA5	PNP	Mannr	Gm8267
SCG2	PODN	Maoa	Gm9602
SCIN	PODXL	Map2k6	Gm9801
SCML4	POLD4	Map3k15	Gm9889
SCRN1	PORCN	Map3k21	Gm9899
SCUBE1	PPARD	Map3k5	Gm9913
SDC4	PPARG	Map3k6	Gm9949
SEC14L2	PPARGC1A	Map3k7cl	Gmds
SEMA3D	PPM1J	Map7d3	Gnb3
SEMA3G	PPP1R16B	Mapk6	Gnb4
SEMA6A	PPP2R2C	Mapkapk3	Gng4
SEMA6A-AS2	PRDM12	Mapt	Gng8
SEMA6D	PRDM16	Marchf3	Gnpda1
SEMA7A	PRDM16-DT	Marcks	Golga7b
SENCR	PRDM7	Masp1	Golm2
SEPTIN4	PRDM8	Mast1	Gpat2
SERPINA3	PRELP	Mast4	Gpat3
SERPINB2	PRF1	Mat1a	Gpc1
SERPINB3	PRG4	Mbnl1	Gpc4
SERPINB4	PRKAG2-AS1	Mbnl3	Gpd2
SERPIND1	PRKAR1B	Mboat1	Gper1
SERPINE1	PRODH	Mc2r	Gpnmb
SERPINE2	PROKR1	Mcam	Gpr146
SERPINF1	PROM1	Mcc	Gpr149
SFT2D2	PRSS22	Mcemp1	Gpr156
SFTA1P	PRSS3	Mcf2l	Gpr157
SGCD	PRSS40A	Mchr1	Gpr158
SGMS2	PRSS56	Mcoln2	Gpr176
SGO1-AS1	PRXL2A	Mcoln3	Gpr179
SH2D2A	PSD4	Mctp1	Gpr35
SH3BGRL3	PSG11	Mctp2	Gpr39
SH3GL2	PSG4	Mdga1	Gpr75
SH3PXD2A	PSG5	Me3	Gpr85
SH3PXD2A-AS1	PSG9	Mecomos	Gpr88
SH3RF2	PTCHD3	Med12l	Gprasp2
SHC4	PTCRA	Mef2c	Gprc5a
SHE	PTGS2	Meg3	Gpsm3
SHISA2	PTK7	Megf10	Gpt2
SHISAL1	PTPN22	Megf6	Gramd1b
SHROOM2	PTPRE	Meiob	Gramd1c
SHROOM3	PTPRN	Meltf	Gramd2b
SHROOM4	PTPRN2	Meox1	Grap
SIGLEC15	PTPRO	Mep1a	Greb1
SIM1	PXDN	Mertk	Grem1
SIRPB1	PYROXD2	Mex3b	Grep1
SLAMF7	QPRT	Mfap3l	Grhl1
SLC11A1	RAB11B-AS1	Mfap5	Gria3
SLC12A1	RAB26	Mfsd13a	Grip2
SLC15A2	RAB32	Mfsd2b	Grk1
SLC16A9	RAB33A	Mfsd4b3-ps	Grpr
SLC17A6	RAB6B	Mgarp	Gsdmc4
SLC17A9	RAB9B	Mgat4e	Gsg1
SLC1A1	RAPGEF4	Mgat5	Gsta3
SLC1A2	RAPH1	Mgl2	Gsta4
SLC1A3	RARB	Mgp	Gstk1
SLC20A1	RARG	Mgst3	Gstm1
SLC22A23	RASA4B	Milr1	Gstm2
SLC22A4	RASAL1	Mir670hg	Gstm6
SLC23A3	RASEF	Mirg	Gstm7
SLC24A5	RASGEF1C	Mlf1	Gsto1
SLC25A48	RASGRP3	Mlph	Gsto2
SLC26A2	RASSF10-DT	Mmd	Gstt4
SLC30A2	RASSF5	Mme	Guca1a
SLC35F1	RBBP8NL	Mmp10	Guca2a
SLC38A4-AS1	RBM24	Mmp19	Gxylt2
SLC44A3	RBM46	Mmp28	Gys2
SLC45A2	RBPMS-AS1	Mmp3	H19
SLC5A10	RCAN1	Mmp9	H1f3
SLC5A3	RCAN2	Mmrn2	H2-K2
SLC5A4	RCN3	Mn1	H2-M3
SLC5A4-AS1	RCVRN	Mndal	H2-M5
SLC5A9	RDH10	Mogat2	H2-Q1
SLC6A12	RDH5	Morc1	H2-Q7
SLC7A4	RDH8	Morrbid	H2-T23
SLC9A7	RDM1	Mpz	H2-T3
SLC9B2	RDM1P5	Mrc1	H2ac11
SLCO2B1	REG1A	Mreg	H2ac12
SLCO4A1	RENBP	Mrgprd	H2ac19
SLCO4A1-AS1	REPS2	Mrgpre	H2ac6
SLFN12L	RFPL4A	Mrgprf	H2bc21
SLITRK2	RFTN2	Mroh2a	H2bc23
SLITRK6	RFX5-AS1	Ms4a4d	H2bc4
SLN	RGS16	Msh5	H3c10
SMAGP	RGS17	Msrb3	H3c15
SMIM5	RGS2	Mst1r	H3c3
SMOC1	RGS8	Mt1	H3c4
SMOX	RGS9	Mt2	H3c8
SNAI1	RHBDF2	Mt4	H4c11
SNCG	RHOF	Mtss1	H4c17
SNED1	RIMS3	Mtus1	H4c18
SOCS1	RIMS4	Mtus2	H4c9
SOCS3	RIPOR3	Muc15	Hacd1
SOCS3-DT	RN7SK	Mustn1	Hacd4
SOD3	RN7SKP269	Mx1	Hao1
SPACA3	RN7SL67P	Mx2	Hap1
SPART-AS1	RNF125	Mycn	Hapln1
SPATA24	RNF224	Myct1	Havcr2
SPATA31H1	RNLS	Myh1	Hba-a1
SPATS1	ROBO4	Myhas	Hc
SPEF1	ROR1-AS1	Myl1	Hcar2
SPINT1	RORA	Myl4	Hcfc1r1
SPMAP2	RP1	Myl6b	Hck
SPOCD1	RPGR	Myl9	Hdac7
SPRED3	RPH3AL	Myo18b	Hdac9
SPRR2D	RPRM	Myo5b	Hdc
SPRY4	RSAD2	Myzap	Hddc3
SPTA1	RTN4RL2	Naaladl2	Hdgfl3
SPX	RUNDC3A	Nacad	Hectd2
SRSF12	RUNX1	Nadk2	Hecw2
SSC5D	RYR2	Naip1	Heg1
ST6GALNAC1	RYR3	Nanog	Heph
ST6GALNAC3	S100A16	Nap1l3	Herc3
ST8SIA2	S100A2	Napepld	Herc6
ST8SIA6	S100A7A	Nat8f7	Hfe
STARD10	S1PR3	Nav1	Hhat
STARD8	SAA1	Nav3	Hid1
STC1	SACS	Nceh1	Hint3
STK32A	SALL1	Ncf2	Hivep2
STKLD1	SAMD12	Ncf4	Hivep3
STMN3	SAMD13	Nckap1l	Hk1
STON1	SAMD9	Neb	Hkdc1
STPG4	SAPCD1	Nectin2	Hlf
STYK1	SATB2	Negr1	Hmcn1
SUGCT-AS1	SAXO5	Nell2	Hmcn2
SUGT1P4-STRA6LP-CCDC180	SCARA5	Nes	Hmga1
SULT1B1	SCARF1	Neu2	Hmga1b
SULT1C2	SCAT8	Neurl1a	Hmga2
SUMO4	SCIN	Ngef	Hmga2-ps1
SYBU	SCIRT	Nherf1	Hmgcll1
SYN1	SCML4	Nhsl1	Hoatz
SYNGAP1-AS1	SCN8A	Nhsl3	Homer1
SYNJ2	SCRN1	Niban1	Homer3
SYNJ2BP-COX16	SCUBE1	Nid2	Hotair
SYS1-DBNDD2	SDC1	Nim1k	Hoxaas2
SYT13	SDC2	Nkain1	Hoxb3os
SYT5	SDC4	Nlrc5	Hoxb5os
SYT7	SEC14L2	Nlrp10	Hoxb8
SYTL5	SEC31B	Nlrp12	Hoxb9
SYVN1	SECTM1	Nlrp2	Hoxc11
TAFA3	SEMA3G	Nlrp4e	Hoxd10
TAGLN3	SEMA4B	Nlrp4f	Hoxd3
TAS1R3	SEMA4D	Nmbr	Hrh2
TBC1D8B	SEMA6A	Nobox	Hrh4
TBX3	SEMA6B	Nod2	Hs6st2
TCAF2	SEMA6D	Nol4	Hsd3b5
TCEAL7	SEMA7A	Nos2	Hspb7
TCF7	SENCR	Nos3	Htra1
TDRD3	SEPTIN4	Notch4	Htra3
TESHL	SERINC5	Notum	Htra4
TEX41	SERPINA1	Npas2	Hunk
TFAP2A-AS1	SERPINA3	Npas4	Hyal1
TFEC	SERPINB2	Npnt	I730030J21Rik
TFF3	SERPINB3	Nppb	Icam1
TFPI2	SERPINB4	Npr1	Ier3
TGFA	SERPIND1	Npy4r	Iffo2
TGFB1	SERPINE2	Nr1d1	Ifi203
TGFB3	SERPINF1	Nr1i3	Ifi206
TGFBI	SERPING1	Nr4a1	Ifi207
TGM2	SERPINI1	Nr4a3	Ifi214
TGM5	SETBP1-DT	Nrcam	Ifi27l2a
THEMIS2	SFT2D2	Nrep	Ifi44
THRB-AS2	SFTA1P	Nrg1_1	Ifi44l
THSD4	SGCD	Nrp1	Ifi47
TIMP1	SGMS2	Nrxn2	Ifih1
TIMP3	SGO1-AS1	Ntn1	Ifit1
TINAGL1	SH2B3	Ntrk3	Ifit1bl2
TINCR	SH2D1B	Nuak1	Ifitm6
TLE6	SH2D2A	Nuak2	Ifngr2
TLL1	SH3BGRL3	Nup210	Ifnz
TMC3-AS1	SH3GL2	Nupr1	Ift70a2
TMC7	SH3PXD2A	Nxph3	Igdcc4
TMEM131	SH3PXD2A-AS1	Oacyl	Igf1
TMEM140	SH3RF2	Oaf	Igf2
TMEM14B-DT	SHC4	Oas1c	Igf2os
TMEM158	SHH	Oas2	Igf2r
TMEM234	SHISA2	Obscn	Igfn1
TMEM240	SHISAL1	Ogn	Igsf10
TMEM273	SHROOM2	Olr1	Igsf3
TMEM71	SHROOM3	Omd	Igsf9b
TMEM86A	SHROOM4	Omp	Igtp
TMEM88	SIGLEC15	Opcml	Ikzf2
TMT1A	SIM1	Optc	Il10
TMT1B	SIPA1L1	Or11g7	Il11
TNC	SIRPB1	Or4c102	Il11ra1
TNFRSF11B	SIRT4	Or4p4	Il12rb1
TNFRSF14	SLAMF7	Or4s2	Il13ra2
TNFSF14	SLC11A1	Osbp2	Il15
TNNI3	SLC19A3	Osbpl6	Il15ra
TNPO1-DT	SLC1A1	Otof	Il17d
TNS1	SLC1A2	Otos	Il17rc
TOB1-AS1	SLC20A1	Otub2	Il17rd
TOMM34	SLC22A17	Otulinl	Il17re
TOX3	SLC22A23	Otx1	Il18rap
TP53AIP1	SLC22A4	P2rx3	Il19
TP63	SLC24A5	P2rx5	Il1rl1
TPD52L1	SLC25A27	P2rx6	Il1rl2
TPH1	SLC25A48	P2ry10b	Il1rn
TRAF1	SLC26A2	P2ry14	Il24
TRAPPC6A	SLC28A3	P2ry2	Il31ra
TREX1	SLC2A3	P2ry6	Il33
TREX2	SLC35F1	Pabpc4l	Il34
TRHDE	SLC44A2	Pacsin1	Il36g
TRHDE-AS1	SLC44A5	Padi1	Il4ra
TRIB1	SLC45A2	Padi2	Il6
TRIM10	SLC5A10	Pagr1b	Il7
TRIM15	SLC5A3	Pakap_1	Ildr2
TRIM47	SLC5A4	Pakap_2	Inava
TRIM61	SLC6A12	Palmd	Inca1
TRIM63	SLC7A4	Papolb	Inhba
TRIM67	SLC9A7	Pappa	Inka1
TRIM73	SLCO2A1	Pappa2	Ino80c
TRO	SLCO2B1	Papss2	Inpp5d
TRPM1	SLCO4A1	Paqr8	Insyn1
TRPV4	SLFN12L	Pard6b	Ip6k3
TSPAN10	SLFN5	Parvb	Ipmk
TSPAN18	SLITRK2	Parvg	Iqgap1
TSPEAR-AS1	SLITRK6	Pate1	Irag1
TSSK3	SLN	Pate2	Irf2bpl
TTBK2-AS1	SMAGP	Pate3	Irf7
TTC39A	SMCO3	Pawr	Irx3os
TTC9B	SMIM3	Pax8	Isg15
TTYH2	SMIM5	Pcdh7	Islr
TUBB4A	SMOC1	Pcdh9	Ism1
TWF2-DT	SMOX	Pcdha9	Isoc1
TXNIP	SNAI1	Pcdhgb5	Isoc2b
TYRP1	SNCG	Pck2	Itga11
UBAP1L	SNED1	Pcnx2	Itga2
UBASH3B	SNTG1	Pcp4l1	Itga5
UBE2L6	SOCS1	Pde1c	Itga6
UBR5-DT	SOCS3	Pde3a	Itga7
UCN2	SOCS3-DT	Pde4b	Itga8
UGDH	SOD3	Pde4d	Itga9
UHRF1	SORL1	Pde7b	Itgad
UNC80	SOS1-IT1	Pde8a	Itgal
USH2A	SPACA3	Pde8b	Itgb2
USP43	SPART-AS1	Pdgfa	Itgb3
UTY	SPATA31H1	Pdgfrl	Itgb4
VAMP8	SPATS1	Pdk4	Itgb5
VANGL2	SPEF1	Pdpn	Itgb7
VAV3	SPINT1	Pdzd2	Itgbl1
VCAN	SPMAP2	Pdzk1	Itih4
VEPH1	SPOCD1	Pdzk1ip1	Itln1
VGF	SPP1	Peak1	Itpkb
VIT	SPRED3	Peg3	Itpr3
VLDLR-AS1	SPRR2D	Per1	Itpripl1
VSNL1	SPRY4	Pgf	Ivl
VXN	SPTA1	Pgm1	Jag2
WASIR2	SRGAP3	Pgm5	Jakmip3
WDR35-DT	SRPX	Pgrmc1	Jam2
WNT10A	SRRM5	Phactr2	Jarid2
WNT5B	SRSF12	Phex	Jdp2
WNT9A	SSC5D	Phf11b	Jph2
WNT9B	SSTR2	Phf11d	Junos
WWC3	ST6GALNAC1	Phgdh	Kank4os
WWTR1	ST6GALNAC3	Phldb2	Kash5
XAGE1B	ST8SIA2	Pi16	Kbtbd12
XKR5	STAR	Pi4k2b	Kcna6
XPC-AS1	STARD10	Pid1	Kcnab3
YPEL3	STARD8	Pik3c2b	Kcnh1
YPEL4	STC2	Pik3r5	Kcnh5
ZAN	STEAP1	Pipox	Kcnh6
ZBED3-AS1	STING1	Pitpnm2	Kcnj12
ZBP1	STK32A	Piwil2	Kcnj15
ZBTB32	STMN3	Pkd1l1	Kcnk10
ZBTB38	STPG4	Pkd2l1	Kcnk3
ZBTB8B	SUGCT-AS1	Pkdcc	Kcnn1
ZDHHC2	SUGT1P4-STRA6LP-CCDC180	Pkia	Kcnn3
ZGLP1	SULT1A1	Pkn3	Kcnn4
ZMIZ1	SULT1B1	Pknox2	Kcnq1
ZNF114	SULT1C2	Pkp2	Kcns2
ZNF132-DT	SUMO4	Pkp3	Kctd11
ZNF233	SUSD6	Pla2g7	Kctd12b
ZNF24TR	SVEP1	Plaat3	Kctd14
ZNF286A-TBC1D26	SVOP	Plac1	Kctd4
ZNF385A	SYBU	Platr20	Kdm5d
ZNF404	SYN1	Plau	Kdm7a
ZNF415	SYNJ2	Plb1	Khk
ZNF426-DT	SYS1-DBNDD2	Plcb4	Kif17
ZNF470	SYT13	Plcd4	Kif26b
ZNF491	SYT15-AS1	Plcxd2	Kif3c
ZNF595	SYT5	Plek2	Kiss1r
ZNF711	SYT7	Plekha4	Kitl
ZNF727	SYTL5	Plekha7	Klf10
ZNF749	TAFA2	Plekhb1	Klhdc8a
ZNF763	TAFA3	Plekhg6	Klhl1
ZNF853	TAGLN3	Plekhh1	Klhl2
ZP1	TAS1R3	Plekhm1	Klhl21
ZPLD1	TBC1D8B	Plekho1	Klhl23
ZRANB2-DT	TBX3	Plin2	Klhl30
ZSCAN31	TCAF2	Plin4	Klhl32
ZYX	TCAF2C	Pllp	Klhl33
	TCEAL7	Plod2	Klhl40
	TDRD3	Plp1	Klk10
	TEK	Plpp1	Klk6
	TEKT3	Plpp2	Klk7
	TENT5B	Plppr3	Klk8
	TESHL	Pls1	Klk9
	TEX29	Plscr1	Klra1
	TEX41	Plscr2	Klra17
	TFEC	Plscr4	Klra3
	TFF3	Pltp	Klra4
	TFPI2	Plxdc1	Klra5
	TGFB1	Plxna4	Klra6
	TGFB3	Plxnc1	Klra7
	TGFBI	Pnma5	Klra9
	TGM2	Podn	Klrb1a
	THRB-AS2	Pold4	Klrg1
	TIMP1	Postn	Krt12
	TIMP3	Pou2af1	Krt13
	TINAGL1	Pou2af3	Krt14
	TINCR	Pou2f2	Krt15
	TLE2	Pou6f2	Krt16
	TLE6	Ppargc1a	Krt20
	TLL1	Ppbp	Krt23
	TM4SF1	Ppef1	Krt7
	TMC3-AS1	Ppfia4	Krt76
	TMC7	Ppic	Krt78
	TMCC3	Ppm1e	Krt8
	TMEM131	Ppm1h	Krt81
	TMEM132A	Ppp1r12b	Krt84
	TMEM140	Ppp1r1b	Krt86
	TMEM14B-DT	Ppp1r3c	Krt87
	TMEM158	Ppp1r3d	Kyat3
	TMEM163	Ppp1r9a	Lad1
	TMEM178B	Ppp2r5b	Lair1
	TMEM217	Ppt2	Lama2
	TMEM234	Prag1	Lamb2
	TMEM240	Prelid3a	Lamb3
	TMEM269	Prelp	Lamc2
	TMEM273	Prex2	Lamc3
	TMEM71	Prg4	Lancl3
	TMPRSS15	Prickle1	Laptm4b
	TMT1A	Prkab2	Larp6
	TMT1B	Prkag3	Lbhd2
	TNC	Prkcb	Lbp
	TNFRSF11B	Prkci	Lce1g
	TNFRSF14	Prkg1	Lck
	TNFRSF8	Prkg2	Lcn2
	TNFSF10	Prl2c2	Ldb2
	TNFSF14	Prl2c3	Ldhb
	TNPO1-DT	Prl2c5	Lect2
	TNS1	Prlhr	Lef1
	TOB1-AS1	Prnp	Lef1os1
	TOMM34	Procr	Lemd1
	TP63	Prokr1	Lfng
	TPD52L1	Prorsd1	Lgals2
	TPH1	Pros1	Lgals7
	TRAF1	Prr5	Lgals9
	TRAF3IP3	Prr5l	Lgalsl
	TRAPPC6A	Prrt1	Lgi2
	TREX1	Prrx2	Lgi4
	TRHDE	Prss12	Lgr6
	TRIB1	Prss22	Lhx6
	TRIM10	Prss23	Lhx8
	TRIM15	Prss30	Lhx9
	TRIM22	Prss35	Lif
	TRIM40	Prss56	Lifr
	TRIM47	Prtg	Lilrb4a
	TRIM51	Prxl2c	Lilrb4b
	TRIM58	Psors1c2	Limch1
	TRIM61	Psph	Limd2
	TRIM63	Ptchd1	Limk1
	TRIM67	Ptchd4	Lims2
	TRIM7-AS2	Ptcra	Lipc
	TRIM73	Pten	Lman1l
	TRO	Ptger2	Lmod1
	TRPM1	Ptger4	Lncpint
	TRPV4	Ptges	Lnx1
	TSPAN10	Ptgfr	Lox
	TSPAN18	Ptgir	Loxl1
	TSPAN2	Ptgs1	Lpar3
	TSPEAR-AS1	Ptgs2	Lpar4
	TSSK3	Ptgs2os	Lpgat1
	TTC39A	Ptk2b	Lpl
	TTC9B	Ptn	Lratd2
	TTN	Ptpn22	Lrfn5
	TTYH2	Ptpn5	Lrg1
	TUBB3	Ptpn6	Lrguk
	TUBB4A	Ptpn7	Lrig1
	TUFT1	Ptpre	Lrit1
	TWF2-DT	Ptprj	Lrmda
	TXNIP	Ptprk	Lrrc15
	TYMP	Ptx3	Lrrc17
	TYRP1	Pvrig	Lrrc55os
	UBAP1L	Pwwp3b	Lrrc56
	UBASH3B	Pxn	Lrrc71
	UBR5-DT	Pxylp1	Lrrc75b
	UCN2	Rab15	Lrrc8b
	UGDH	Rab27a	Lrrc8d
	UHRF1	Rab27b	Lrrcc1
	UNC80	Rab30	Lrrfip1
	USH2A	Rab31	Lrrtm2
	USP43	Rab39b	Ltbp2
	UTY	Rab3c	Ltbp4
	VANGL2	Rab3ip	Ltk
	VAV3	Rab6b	Lum
	VCAN	Rab8b	Lurap1l
	VEGFA	Ralgds	Lvrn
	VEPH1	Ralgps1	Lxn
	VGF	Ralgps2	Ly6g
	VGLL2	Ramp2	Lyg1
	VLDLR-AS1	Ramp3	Lyn
	VSNL1	Ranbp3l	Lyz2
	VSTM2L	Rap1gap2	Lyzl4os
	VWA1	Rapgef4	Lzts1
	VXN	Rapsn	M1ap
	WARS1	Rarres2	Mab21l2
	WDR35-DT	Rasgef1b	Mab21l3
	WNT10A	Rasgrf1	Macc1
	WNT11	Rasgrf2	Macrod1
	WNT5B	Rasgrp3	Macroh2a2
	WNT7B	Rasgrp4	Mafa
	WNT9A	Rasl10a	Magea3
	WNT9B	Rasl10b	Magea8
	WWC3	Rasl11a	Magi3
	WWTR1	Rassf2	Majin
	WWTR1-AS1	Rassf6	Mamdc2
	XAGE1B	Rbm38	Maml2
	XPC-AS1	Rbp1	Maml3
	XYLT1	Rbp2	Mamld1
	YJEFN3	Rbpms	Mamstr
	YPEL1	Rcan2	Man1a
	YPEL3	Rcor2	Man1c1
	YPEL4	Rdh10	Man2a1
	ZAN	Rdh12	Manba
	ZBED3-AS1	Redrum	Mannr
	ZBTB32	Rell2	Map2k1
	ZBTB38	Repin1	Map2k6
	ZBTB46	Rerg	Map3k15
	ZBTB8B	Retn	Map3k21
	ZC3H12D	Rflnb	Map3k6
	ZCCHC14-DT	Rgma	Map3k7cl
	ZEB1	Rgmb	Map7d3
	ZFHX2-AS1	Rgr	Map9
	ZFP36	Rgs14	Mapk6
	ZFYVE28	Rgs16	Mapkapk3
	ZGLP1	Rgs17	Mapt
	ZNF114	Rgs2	Marchf10
	ZNF132-DT	Rgs20	Marchf11
	ZNF177	Rgs22	Marchf3
	ZNF233	Rgs3	Marchf4
	ZNF385A	Rgs9bp	Marchf9
	ZNF415	Rhbdl3	Marcks
	ZNF469	Rhd	Mark1
	ZNF470	Rhov	Masp1
	ZNF501	Rhpn2	Masp2
	ZNF559-ZNF177	Rimbp2	Mast1
	ZNF595	Rims2	Mat1a
	ZNF671	Rin2	Matn4
	ZNF711	Rinl	Mbnl1
	ZNF727	Ripk3	Mboat1
	ZNRF1	Ripor2	Mc2r
	ZP1	Ripor3	Mcam
	ZSCAN31	Rlbp1	Mcc
		Rnase10	Mccc2
		Rnase4	Mcemp1
		Rnasel	Mcf2l
		Rnd1	Mcoln2
		Rnf11	Mctp1
		Rnf144b	Mctp2
		Rnf182	Mdga1
		Rnf183	Mdm2
		Rnf43	Me3
		Rp1l1	Mecomos
		Rpl9-ps6	Med12l
		Rprm	Medag
		Rprml	Meg3
		Rps23rg1	Megf10
		Rps6ka1	Megf6
		Rras2	Meiob
		Rreb1	Meltf
		Rsad2	Meox1
		Rslcan18	Mep1a
		Rsph10b	Mertk
		Rtkn	Mex3b
		Rtl1	Mfap3l
		Rtl3	Mfap5
		Rtl8c	Mfsd11
		Rtl9	Mfsd13a
		Rtn4rl2	Mfsd2b
		Rubcnl	Mfsd4b1
		Rufy1	Mfsd4b3-ps
		Rundc3a	Mfsd6
		Runx1t1	Mgarp
		Ryr1	Mgat4e
		Ryr3	Mgat5
		S1pr3	Mgll
		Saa3	Mgp
		Samd4	Mgst3
		Samd5	Mill2
		Sapcd1	Milr1
		Sat1	Minar2
		Saxo2	Mink1
		Sbno2	Mir155hg
		Sbsn	Mir670hg
		Scara3	Mir99ahg
		Scara5	Mirg
		Scarletltr	Mlf1
		Scd3	Mlph
		Scel	Mmd
		Scg2	Mme
		Scg5	Mmp10
		Scml4	Mmp1a
		Scn2a	Mmp23
		Scn3a	Mmp25
		Scn8a	Mmp28
		Scrn1	Mmp3
		Sdc1	Mmrn2
		Sdc3	Mn1
		Sdsl	Mndal
		Sec1	Mogat2
		Sec16b	Morc1
		Sectm1b	Morc2b
		Sele	Morrbid
		Selp	Mpeg1
		Sema3a	Mrc1
		Sema4a	Mreg
		Sema4b	Mrgprd
		Sema4c	Mrgpre
		Sema4g	Mrgprf
		Sema5a	Mroh2a
		Sema6a	Ms4a4d
		Sema6b	Msh5
		Sema6d	Msi1
		Sema7a	Msn
		Septin3	Msrb3
		Septin9	Mst1r
		Serpina12	Mt1
		Serpina1a	Mt2
		Serpina3c	Mt4
		Serpina3h	Mtcl1
		Serpina3k	Mtln
		Serpina3m	Mtss1
		Serpina3n	Mtus1
		Serpina9	Mtus2
		Serpinb2	Muc15
		Serpinb5	Muc2
		Serpinb9	Mustn1
		Serpinb9b	Mycn
		Serpine1	Myct1
		Serpine2	Myh1
		Serpini1	Myh14
		Sertad4	Myh2
		Sertm1	Myhas
		Sfr1	Myl6b
		Sfrp2	Myl9
		Sfxn5	Mylk
		Sgip1	Mylpf
		Sgk2	Myo18b
		Sgms2	Myo1e
[truncated: 1,080 more rows]
