# Supplementary material for: Out-of-frame CBX3::ALK fusion drives ALK activation and therapy response
Source: Cell Rep Med. 2026 Mar 25;7(4):102697. doi: 10.1016/j.xcrm.2026.102697 (PMC13130619; doi:10.1016/j.xcrm.2026.102697)
Supplement: Table S2. Hallmark list of GSEA analysis in NIH 3T3 and MeWo cells, related to Figure 3 — (A) NIH 3T3 CBX3-ALK vs. control. (B) NIH 3T3 EML4-ALK vs. control. (C) MeWo CBX3-ALK vs. control. (D) MeWo EML4-ALK vs. control [file mmc3.xlsx]

## Sheet: ST2A, NIH-3T3 CBX3-ALK vs CTRL
pathway	pval	padj	log2err	ES	NES	size	leadingEdge
HALLMARK_KRAS_SIGNALING_UP	1.04e-05	0.000520642	0.593325	0.618779	1.67941	194	St6gal1,Etv1,Ereg,Cpe,Ank,Mmd,Dusp6,Rgs16,Serpina3n,Btc,Il33,Prkg2,Angptl4,Adam8,Gpnmb,Etv4,Etv5,Kcnn4,Trib1,Sox9,Plaur,Tnnt2,Itgbl1,Itga2,Sparcl1,Gprc5b,Spp1,Ets1,Emp1,Ngf,Tnfrsf1b,Inhba,Spry2,Btbd3,Peg3,Ero1a,Apod,Ammecr1,Serpina3m,Lif,Nin,Klf4,Prelid3b,C3ar1,Yrdc,Itgb2,Tor1aip2,Hbegf,Abcb1a,Ace,Gfpt2,Ano1,Ly96,Bpgm,Gng11,Cbl,Evi5,Serpina3k,Mmp10,Nap1l2,Anxa10,Avl9
HALLMARK_GLYCOLYSIS	0.000346557	0.00433196	0.498493	0.57768	1.56805	193	Sdc1,Sdc3,Gpc1,Tgfbi,Fut8,Dcn,Angptl4,Cd44,Casp6,Vegfa,Ier3,Sox9,Stc1,Hs2st1,Plod2,Pkm,Mertk,B4galt1,Pkp2,Slc25a10,Gnpda1,Taldo1,Pgam1,Pgk1,Homer1,Me2,Ldha,Slc25a13,Il13ra1,B4galt7,Aldh9a1,Chpf,Txn1,Chst2,Ugp2,Ero1a,Aurka,Ddit4,Mif,Gale,Capn5,Slc35a3,G6pdx,Ndst3,B3gat3,Mxi1,Tpi1,Gfpt1,Fam162a,Ak4,Pmm2,Eno1,Gclc,P4ha2,Gys1,Adora2b,Egln3,Zfp292,Gfus,Vcan,Cenpa,Akr1a1,Ppp2cb,Chpf2,Psmc4,Kif2a,Ext2,G…
HALLMARK_ANDROGEN_RESPONSE	0.00308628	0.0197156	0.431708	0.615793	1.56261	102	Ccnd1,Ank,Sat1,Tsc22d1,Abcc4,Ptk2b,Scd2,Pmepa1,Abhd2,Ell2,Sms,Mertk,B4galt1,Dhcr24,Akt1,Slc26a2,Hmgcr,Scd1,Vapa,Gsr,B2m,Acsl3,Cdk6,Camkk2,Herc3,Adamts1,Maf,Actn1,Rps6ka3,Adrm1,Xrcc5,Dnajb9,Tpd52
HALLMARK_PI3K_AKT_MTOR_SIGNALING	0.00768408	0.0349276	0.407018	0.599638	1.51651	101	Cdkn1a,Slc2a1,Map2k6,Actr2,Actr3,Rptor,Ngf,Akt1,Cfl1,Eif4e,Arhgdia,Pfn1,Akt1s1,E2f1,Sqstm1,Ralb,Grb2,Grk2,Plcb1,Ppp1ca,Arpc3,Cab39,Arf1,Map2k3,Pin1,Csnk2b,Nfkbib,Hras,Rps6ka3,Pdk1,Ube2n,Ywhab,Ripk1,Mapk1,Gsk3b,Acaca,Plcg1,Cltc,Pla2g12a,Vav3,Prkcb,Cdk1,Pak4,Tsc2,Rit1,Rps6ka1,Pikfyve,Prkag1,Mknk2,Map3k7
HALLMARK_COMPLEMENT	0.000937365	0.00937365	0.477271	0.560937	1.51295	184	Ctsl,Dusp6,Gpd2,Pla2g7,Cblb,Timp1,Ctsb,Gnb4,Plaur,Notch4,Phex,Casp3,Plscr1,Fyn,Zeb1,Calm1,Lgals3,Clu,Pdp1,Src,Cdk5r1,Sh2b3,Adam9,Ctsd,Dock9,Gnai2,Pfn1,Pik3r5,Grb2,Atox1,Lta4h,Mmp14,Dusp5,Calm3,F5,Lgmn,Serpinb2,Prdm4,Msrb1,Xpnpep1,Olr1,Casp4,Lyn,Casp9,Dgkh,Jak2,S100a13,Ehd1,Prep,Ppp4c,Rnf4,Dock4,Ppp2cb,Kif2a,Lamp2,Gata3,Rhog,Gnb2,Brpf3,Vcpip1
HALLMARK_IL2_STAT5_SIGNALING	0.00159554	0.0132961	0.45506	0.548473	1.4886	194	Itga6,Rgs16,Alcam,Plin2,Gsto1,Capg,Furin,Serpinb6a,Cd44,Il4ra,Etv4,Lrig1,Ecm1,Odc1,Myo1e,Casp3,Plscr1,Igf2r,Ttc39b,Selp,Socs1,Spp1,Spred2,Tnfrsf21,St3gal4,Phlda1,Ncs1,Emp1,Snx9,Tnfrsf1b,Adam19,P2rx4,Map6,Spry4,Bhlhe40,Rnh1,Rhob,Bcl2l1,Ccne1,Ctsz,Sh3bgrl2,Lif,Ncoa3
HALLMARK_IL6_JAK_STAT3_SIGNALING	0.0146355	0.0487852	0.38073	0.590607	1.45423	84	Socs3,Tgfb1,Ccl7,Itgb3,Cd44,Il4ra,Ifngr2,Tnfrsf12a,Socs1,Jun,Tnfrsf21,Tnfrsf1b,Hmox1,Il13ra1,Stam2,Cd14,Cd9,Pik3r5,Grb2
HALLMARK_TNFA_SIGNALING_VIA_NFKB	0.0031545	0.0197156	0.431708	0.530299	1.44014	195	Ccnd1,Tnfaip2,Dusp4,Socs3,B4galt5,Sat1,Cdkn1a,Tsc22d1,Ccl2,Cd44,Fosl1,Klf10,Clcf1,Ptpre,Trib1,Vegfa,Ier3,Ifngr2,Plaur,Pmepa1,Nfe2l2,B4galt1,Jun,Egr3,Phlda1,Tgif1,Litaf,Tiparp,Tnfsf9,Plpp3,Ripk2,Inhba,Bhlhe40,Btg1,Efna1,Rnf19b,Atp2b1,Rhob,Gadd45a,Stat5a,Junb,Sqstm1,Sphk1,Kdm6b,Cd80,Lif,Nampt,Snn,Abca1,Dusp5,Klf4,Ackr3,Icam1,Rela,Gch1,Bcl6,Tnfaip6,Serpinb2,Yrdc,Tank,Ninj1,Map2k3,Hbegf,Olr1,Atf3,Ser…
HALLMARK_MTORC1_SIGNALING	0.00392505	0.0218059	0.407018	0.524525	1.42446	195	Cdkn1a,Tes,Pgm1,Slc2a1,Stc1,Scd2,Plod2,Gla,Nupr1,Actr2,Actr3,Dhcr24,Gapdh,Pgk1,Adipor2,Rrm2,Ldha,Bcat1,Gpi1,Bhlhe40,Hmgcr,Prdx1,Scd1,Edem1,Polr3g,Gsr,Cd9,Pfkl,Ppa1,Ero1a,Aurka,Sqstm1,Ddit4,Gbe1,Acsl3,Lta4h,Nampt,G6pdx,Atp2a2,Ccnf,M6pr,Mllt11,Lgmn,Txnrd1,Tpi1,Niban1,Itgb2,Cdc25a,Nmt1,Map2k3,Dhfr,Eef1e1,Ak4,Nfkbib,Pno1,Dhcr7,Atp6v1d,Pdk1,Eno1,Skap2,Gclc,Ldlr,Ykt6,Abcf2,Psmc6,Tfrc,Hspa4,Gsk3b,Egln3,…
HALLMARK_P53_PATHWAY	0.00757878	0.0349276	0.407018	0.52355	1.42401	197	Sdc1,Tgfb1,Stom,Rgs16,Tm4sf1,Sat1,Cdkn1a,Tsc22d1,Upp1,Ralgds,Ptpre,Serpinb5,Ier3,Procr,Traf4,Pdgfa,Ak1,Mdm2,S100a10,Socs1,Jun,Nupr1,Pmm1,Itgb4,Tnfsf9,Hmox1,Btg1,Dgka,Rnf19b,Phlda3,Cdk5r1,Steap3,Gadd45a,Ctsd,Hexim1,Ddit4,Sphk1,Rad9a,Hspa4l,Lif,Tnni1,Klf4,H2aj,Plk3,Blcap,Ninj1,Pcna,Hbegf,Bax,Dcxr,Atf3,Fam162a,Tax1bp3,Hras
HALLMARK_APOPTOSIS	0.0105455	0.0439397	0.38073	0.53003	1.41446	155	Ccnd1,Ereg,Ank,Sat1,Cdkn1a,Dcn,Vdac2,Timp1,Cd44,Casp6,Slc20a1,Ier3,Dap,Casp3,Ppp2r5b,Tnfrsf12a,Igf2r,Lum,Anxa1,Jun,Egr3,Tspo,Emp1,Lgals3,Hmox1,Lef1,Clu,Bcl2l11,Rnasel,Gsr,Cd14,Rhob,Gadd45a,Ctnnb1,Bcl2l1,Sqstm1,Ppp3r1,Nedd9,Fez1,Lmna,Rela,Gch1,Gpx4,Madd,Bax,Atf3,Casp4,Erbb3,Casp9,Pea15a,Smad7,Pak1,Gpx1
HALLMARK_PROTEIN_SECRETION	0.0313044	0.0920718	0.321776	0.560075	1.40165	95	Stam,Igf2r,Gla,Bnip3,Adam10,Atp6v1h,Cd63,Rab22a,Vamp4,Scamp1,Abca1,Gnas,M6pr,Cln5,Golga4,Arfgef2,Tsg101,Ap2b1,Stx12,Rab5a,Arf1,Napa,Rps6ka3,Mapk1,Ykt6,Tpd52,Clta,Tmx1,Atp7a,Kif1b,Vps4b,Cltc,Ap3b1,Rab14,Lamp2,Tspan8,Rab2a,Yipf6
HALLMARK_UV_RESPONSE_UP	0.0134827	0.0481524	0.38073	0.518858	1.37721	152	Ctsl,Slc6a8,Furin,Kcnh2,Cck,Casp3,Cltb,Tyro3,Ppp1r2,Hmox1,Aqp3,Atp6v1c1,Btg1,Bcl2l11,Sigmar1,Rhob,Junb,Cdc34,Stard3,Sqstm1,Ccne1,Eif5,Nptxr,Mmp14,Psmc3,Chka,Hyal2,Icam1,Gch1,Grina,Grpel1,Hspa13,Eif2s3x,E2f5,Atf3,Dgat1,Lyn,Abcb1a,Ykt6,Atp6v1f,Cebpg,Tfrc,Fosb,Pdap1,Ago2,Dnajb1,Fos,Cyb5b,Fen1
HALLMARK_INFLAMMATORY_RESPONSE	0.0115606	0.044464	0.38073	0.503688	1.36512	190	Ereg,Rgs16,Pcdh7,Cdkn1a,Pdpn,Ccl7,Itgb3,Ccl2,Itga5,Sgms2,Timp1,Il4ra,Ptpre,Ifngr2,Atp2c1,Plaur,Calcrl,Tnfsf9,Ripk2,Tnfrsf1b,P2rx4,Inhba,Cd14,Atp2b1,Chst2,Pik3r5,Bdkrb1,Hif1a,Sphk1,Il18rap,Mmp14,Lif,Nampt,P2ry2,Pvr,Atp2a2,Abca1,Axl,Icam1,Rela,Gch1,Tnfaip6,C3ar1,Slc11a2,Abi1,Hbegf,Olr1,Irak2,Lyn,Mep1a
HALLMARK_REACTIVE_OXYGEN_SPECIES_PATHWAY	0.0672783	0.152905	0.213928	0.58562	1.35402	48	Nqo1,Sbno2,Srxn1,Prdx1,Txn1,Gsr,Ftl1,Junb,Prdx2,Atox1,G6pdx,Txnrd1,Gpx4,Mgst1,Fes,Gclc,Cat,Cdkn2d,Pdlim1,Hmox2
HALLMARK_TGF_BETA_SIGNALING	0.0948012	0.204557	0.17822	0.560392	1.30616	54	Tgfb1,Rab31,Furin,Klf10,Wwtr1,Slc20a1,Smurf1,Ifngr2,Acvr1,Pmepa1,Tgif1,Tgfbr1,Ctnnb1,Junb,Apc,Id1,Ppp1ca,Skil,Smad1,Rhoa,Cdk9,Smad7
HALLMARK_HEME_METABOLISM	0.0354331	0.0964453	0.276501	0.482943	1.30503	185	Slc6a8,Ypel5,Osbp2,Ctsb,Slc2a1,Mgst3,Kdm7a,Igsf3,Ppp2r5b,Lpin2,Ell2,Sdcbp,Mark3,Bach1,Slc22a4,Aqp3,Ucp2,Add2,Endod1,Cast,Trak2,Slc25a37,Tmcc2,Blvrb,Ctns,Rbm38,Prdx2,Lrp10,Mpp1,Riok3,Mxi1,Top1,Map2k3,Slc11a2,Acsl6,Adipor1,Slc66a2,Gclc,Cat,Aldh1l1,Cdc27,P4ha2,Tfrc,Bpgm,Nfe2l1
HALLMARK_ALLOGRAFT_REJECTION	0.0366492	0.0964453	0.271289	0.480112	1.29902	187	Ereg,Tgfb1,Ccl7,Ccl2,Capg,Timp1,Il4ra,Ifngr2,Dyrk3,Socs1,Il11,Ets1,Ripk2,Galnt1,Inhba,Akt1,Ptpn6,Bcat1,Cd47,Csk,B2m,Cd1d1,Socs5,Hif1a,Il18rap,Cd80,Lif,Gcnt1,Icam1,Ccr1,Itgb2,Abi1,Eif4g3,Lyn,Degs1,Ube2n,Il12rb1,Jak2
HALLMARK_HYPOXIA	0.0481144	0.120286	0.234393	0.470202	1.27694	195	Sdc3,Gpc1,Cdkn1a,Tgfbi,Tes,Plin2,Dcn,Ccng2,Mt2,Angptl4,Pgm1,Casp6,Slc2a1,Vegfa,Ier3,Mt1,Hk1,Stc1,Plaur,Jun,Csrp2,Prdx5,Ets1,Gapdh,Tiparp,Pgk1,Ldha,Hmox1,Gpi1,Bhlhe40,Btg1,Efna1,Chst2,Kdm3a,Ugp2,Hexa,Pfkl,Gcnt2,Ero1a,Ddit4,Gbe1,Cavin3,Mif,Klhl24,Anxa2,Ackr3,Mxi1,Rbpj,Tmem45a,Tpi1,Ndst2,Xpnpep1,Atf3,Eno3,Fam162a,Tgfb3,Ak4,Pdk1,Zfp36,Eno1,Jmjd6,Errfi1,P4ha2,Gys1,Tpd52,Adora2b,Atp7a
HALLMARK_CHOLESTEROL_HOMEOSTASIS	0.0981873	0.204557	0.173748	0.52998	1.27176	74	Alcam,Antxr2,Plaur,Plscr1,Scd2,Tnfrsf12a,Lgals3,Clu,Hmgcr,Scd1,Cd9,Fasn,Cpeb2,Ctnnb1,Chka,Atxn2,Lgmn,Niban1,Atf3,Trp53inp1,Dhcr7,Ldlr,Errfi1,Actg1
HALLMARK_ADIPOGENESIS	0.0582147	0.138607	0.2114	0.462443	1.2577	196	Stom,Rnf11,Gpd2,Plin2,Ccng2,Angptl4,Pgm1,Mgst3,Reep5,Slc27a1,Cdkn2c,Ywhag,Sparcl1,Slc25a10,Esyt1,Rreb1,Taldo1,Adipor2,Acox1,Ucp2,Lpcat3,Gadd45a,Pfkl,Stat5a,Gbe1,Por,Agpat3,Rab34,Cd151,Atp1b3,Abcb8,Abca1,Riok3,Uck1,Hadh,Bcl6,Phldb1,Grpel1,Acaa2,Tank,Arl4a,Nmt1,Gpx4,Mtch2,Acadl,Aldh2,Dgat1,Itga7,Dhcr7,Esrra,Cat,Baz2a,Vegfb,Dnajb9,Tkt,Crat,Sncg,Miga2
HALLMARK_NOTCH_SIGNALING	0.223663	0.370455	0.114267	0.558725	1.19951	32	Ccnd1,Arrb1,Wnt5a,Ppard,Dtx2
HALLMARK_MITOTIC_SPINDLE	0.139323	0.266587	0.132147	0.430214	1.16905	199	Septin9,Fgd4,Cyth2,Ezr,Myo1e,Kif3c,Rasa1,Pxn,Arl8a,Cttn,Actn4,Abr,Net1,Fgd6,Cep250,Bcl2l11,Arhgdia,Aurka,Clip2,Ccdc88a,Apc,Ranbp9,Nedd9,Rictor,Nin,Nck2,Mark4,Arhgap27,Tlk1,Kif5b,Klc1,Trio,Anln,Abi1,Kif3b,Mapre1,Nf1,Arhgap5,Tsc1,Map3k11,Shroom2,Cdc27,Plekhg2,Pafah1b1,Rasal2,Ophn1,Myo9b,Kif1b,Hdac6,Cdc42ep4,Kif2c,Arhgef3,Tpx2,Dock4,Bcr,Lats1,Csnk1d,Als2,Rabgap1,Arhgef12,Arf6,Llgl1,Akap13,Sun2,Cdk1,…
HALLMARK_ESTROGEN_RESPONSE_EARLY	0.14267	0.266587	0.130777	0.430893	1.16563	189	Ccnd1,Ptges,Rab31,Cd44,Klf10,Lrig1,Slc2a1,Gfra1,Gla,Abhd2,B4galt1,Egr3,Gja1,Slc39a6,Tiparp,Myof,Mindy1,Nrip1,Slc26a2,Aqp3,Bhlhe40,Endod1,Inpp5f,Fasn,Mast4,Blvrb,Aff1,Mreg,Olfml3,Gab2,P2ry2,Nav2,Klf4,Klk10,Amfr,Wfs1,Elf1,Bag1,Rps6ka2,Greb1
HALLMARK_COAGULATION	0.191057	0.341173	0.112843	0.440134	1.14771	129	Ctsl,Dusp6,Itgb3,Timp1,Furin,Ctsb,Wdr1,Bmp1,Pros1,Itga2,Anxa1,Fyn,Clu,Capn2,Sh2b2,Cd9,Adam9,Mmp3,Lta4h,Mmp14,Capn5,Lgmn,Serpinb2,Olr1,Casp9,Mep1a,S100a13,Klk8,Prep
HALLMARK_DNA_REPAIR	0.25	0.386202	0.0949752	0.419335	1.11341	148	Vps37b,Pold4,Ercc1,Ak1,Zwint,Sdcbp,Smad5,Ccno,Stx3,Gsdme,Itpa,Rala,Aprt,Polr2g,Tsg101,Alyref,Gpx4,Pcna,Nudt9,Adrm1,Polr2j,Dctn4,Eloa,Nt5c,Clp1,Gtf2f1,Rnmt,Edf1,Fen1,Rbx1,Rae1,Cox17,Ncbp2,Polr2f,Mpg,Gtf2h1,Polr1d,Tmed2,Tarbp2,Polr2a,Gmpr2,Bola2,Taf10
HALLMARK_FATTY_ACID_METABOLISM	0.265333	0.386202	0.0916795	0.414403	1.09954	150	Gpd2,Odc1,S100a10,Sms,Glul,Cryz,Dhcr24,Aldh3a2,Acsl4,Adipor2,Acox1,Ldha,Kmt5a,Aldh9a1,Metap1,Fasn,Cd1d1,Mif,Cpt1a,Dlst,Ywhah,Aldh3a1,Lgals1,Trp53inp2,Hadh,Acsl1,Acaa2,Acadl,Hccs,Eno3
HALLMARK_PEROXISOME	0.3	0.405405	0.0886261	0.436097	1.09239	97	Crabp1,Ercc1,Tspo,Prdx5,Dhcr24,Sema3c,Acsl4,Acox1,Pabpc1,Prdx1,Aldh9a1,Itgb1bp1,Ywhah,Acsl1,Mvp,Hras,Abcb1a,Cat,Crat,Vps4b,Bcl10,Smarcc1,Pex5,Fis1,Abcb9
HALLMARK_XENOBIOTIC_METABOLISM	0.270341	0.386202	0.0897105	0.40244	1.08749	185	Ptges,Man1a,Gsto1,Upp1,Mt2,Casp6,Pros1,Npc1,Lpin2,Nqo1,Cndp2,Pmm1,Ppard,Acox1,Hmox1,Bcat1,Aldh9a1,Akr1c18,Gsr,Blvrb,Gcnt2,Pgd,Dhps,Por,Aldh3a1,Atp2a2,Gch1,Dhrs1,Ninj1,Ptgr1,Nmt1,Aldh2,Dcxr,Gss,Ssr3,Gclc,Slc12a4,Cat
HALLMARK_ESTROGEN_RESPONSE_LATE	0.289987	0.40276	0.0852885	0.400463	1.08595	191	Ccnd1,Ptges,Cpe,Serpina3n,Rab31,Cd44,Gla,Abhd2,Egr3,Aldh3a2,Myof,Nrip1,Slc26a2,Ptpn6,Cd9,Slc29a1,Blvrb,Aff1,Serpina3m,Hspa4l,Gale,Klf4,Klk10,Lamc2,Amfr,Wfs1,Bag1,Rps6ka2,Dcxr,Pkp3,Dhcr7,Zfp36,Rnaseh2a,Jak2,Areg,Gper1,Frk,Gfus,Serpina3k,Ncor2,Fos,Scarb1,Krt13
HALLMARK_G2M_CHECKPOINT	0.38262	0.490538	0.0706196	0.380697	1.03524	198	Ccnd1,Hmga1,Tgfb1,Mt2,Odc1,Cdkn2c,Meis1,Pbk,Kmt5a,Aurka,E2f1,Hif1a,Ccnf,Odf2,Rad23b,Top1,Tnpo2,Orc6,Hus1,Kif5b,Cdc25a,Chmp1a,Nsd2,E2f3,Cul1,Hmgb3,Suv39h1,Ube2c,Upf1,Cdc27,Nup98,Pafah1b1,Rasal2,Nup50,Hspa8,Kif2c,Jpt1,Tent4a,Kpnb1,Cenpa,Tpx2,Smarcc1,Ube2s,Hira,Bcl3,Nasp,Ewsr1,Ddx39a,Cdk1,Dbf4,Ezh2,Nek2,Mtf2
HALLMARK_HEDGEHOG_SIGNALING	0.433544	0.536396	0.0743625	0.467704	1.02422	35	Vegfa,Rasa1,Dpysl2,Cdk5r1,Tle1,Cdk6,Nrcam,Nf1,Adgrg1,Nrp2,Ophn1,Gli1,Ldb1
HALLMARK_MYOGENESIS	0.439845	0.536396	0.0636424	0.369922	1.00607	196	Tgfb1,Slc6a8,Cdkn1a,Kcnh2,Wwtr1,Tead4,Ak1,Tnnt2,Scd2,Fgf2,Nqo1,Tpm3,Itgb4,Aebp1,Mras,Col3a1,Col6a3,Clu,Bhlhe40,Scd1,Klf5,Sphk1,Apod,Schip1,Atp6ap1,Gabarapl2,Tnni1,Nav2,Mef2a,Myl6b,Myom1,Acsl1,Bdkrb2,Itgb1,Bag1,Hbegf,Eno3,Itga7,Sgcd,Erbb3,Ryr1,Ocel1,Chrna1,Ptgis,Crat,Myh1,Casq2,Lpin1
HALLMARK_INTERFERON_GAMMA_RESPONSE	0.514323	0.612289	0.05653	0.361445	0.982177	199	Tnfaip2,Socs3,Cdkn1a,Ccl7,Ccl2,Upp1,Mt2,Il4ra,Itgb7,Casp3,Plscr1,Selp,Socs1,Ripk2,Ptpn6,Sppl2a,Btg1,B2m,Hif1a,Nup93,Nampt,Ncoa3,Icam1,Gch1,Tdrd7,Tnfaip6,Arl4a,Casp4,Zbp1,Mvp,Ripk1,Jak2,Cd38,Csf2rb2,Bpgm,H2-D1
HALLMARK_SPERMATOGENESIS	0.675978	0.768156	0.0471642	0.353363	0.905937	116	Agfg1,Mast2,Taldo1,Stam2,Aurka,Pebp1,Hspa4l,Topbp1,Pgs1,Arl4a,Spata6,Ncaph,Ace,Pacrg,Lpin1,Kif2c,Mllt10,Clvs1,Cdk1,Dbf4,Il13ra2,Ezh2,Nek2,Csnk2a2,Pias2,Papolb,Bub1,Ybx2,Rad17
HALLMARK_WNT_BETA_CATENIN_SIGNALING	0.764521	0.81332	0.046882	0.365607	0.820324	41	Notch4,Ppard,Lef1,Ctnnb1,Ncstn,Rbpj,Cul1,Csnk1e,Ncor2,Notch1,Dvl2,Dll1,Fzd8
HALLMARK_E2F_TARGETS	0.933594	0.958043	0.0287155	0.28995	0.7879	199	Hmga1,Cdkn1a,E2f8,Cdkn2c,Rrm2,Ipo7,Aurka,Eif2s1,Ccne1,Ranbp1,Orc6,Hus1,Cdc25a,Pcna,Cnot9,Snrpb,Hmgb3,Suv39h1,Rnaseh2a,Tfrc,Ppp1r8,Dck,Kif2c,Jpt1,Nop56,Ube2s,Ing3,Nasp,Chek2,Gins1,Ddx39a,Cdk1,Pop7,Tubg1,Ezh2
HALLMARK_MYC_TARGETS_V1	0.938882	0.958043	0.0283628	0.289868	0.787199	195	Odc1,Pgk1,Ldha,Pabpc1,Eif4e,Ywhaq,Nhp2,Eif2s1,Vdac1,Ranbp1,Rad23b,Uba2,Pcna,Set,Cul1,Eif4g2,Psmd8,Eif4a1,Hnrnpa3,Cct7,Psmc6,Hsp90ab1,Cct2,Psmd1,Psma7,Psmd14,Mrps18b,Etf1,Kpnb1,Nop56,Rsl1d1,Smarcc1,Psmd7,Psmc4,Cox5a,Rrp9,Ncbp2,Psma2,Ywhae,Tcp1,Eif3j2,Sf3a1,Hspd1,Ube2l3,Mcm4,Apex1,Eif3d,C1qbp,Tomm70a,Ppia,Snrpd2,Vbp1,Ppm1g,Psma6,Nap1l1,Ddx21,Srpk1,Pcbp1,Vdac3
HALLMARK_BILE_ACID_METABOLISM	0.958217	0.958217	0.0307753	0.287092	0.731126	104	Rbp1,Npc1,Prdx5,Dhcr24,Aldh9a1,Slc29a1,Abca1,Paox,Acsl1,Abca8b
HALLMARK_MYC_TARGETS_V2	0.723647	0.795889	0.0782955	-0.341379	-0.881582	57	Noc4l,Myc,Tcof1,Slc19a1,Mcm5,Npm1,Ung,Hspe1,Ppan,Cbx3,Dctpp1,Ipo4,Wdr43,Supv3l1,Rrp12
HALLMARK_KRAS_SIGNALING_DN	0.732218	0.795889	0.0992333	-0.299193	-0.913326	177	Klhdc8a,Ptgfr,Macroh2a2,Btg2,Copz2,Synpo,Shox2,Lfng,Cyp39a1,Cpeb3,Tgfb2,Pdk2,Thrb,Dlk2,Tfcp2l1,Coq8a,Slc25a23,Kcnn1,Zfp112,Egf,Slc29a3,Tent5c,Krt15,Selenop
HALLMARK_OXIDATIVE_PHOSPHORYLATION	0.57377	0.667175	0.113313	-0.313936	-0.96575	184	Atp1b1,Ldhb,Acat1,Cyb5a,Acadsb,Oat,Pdk4,Aldh6a1,Fdx1,Mpc1,Acadm,Etfb,Slc25a12,Prdx3,Ndufa5,Pdha1,Hadha,Hspa9,Eci1,Ndufv1,Sdhc,Oxa1l,Etfdh,Bdh2,Mrpl15,Ndufa4,Aifm1,Hsd17b10,Ndufb6,Mrps15,Isca1,Dlat,Fh1,Idh2,Mfn2,Ndufv2,Slc25a5,Ndufa7,Ndufs4,Mrps11,Cox15,Htra2,Phyh,Slc25a4,Cox11,Hadhb,Timm9,Ndufa9,Supv3l1,Ndufa3
HALLMARK_ANGIOGENESIS	0.332432	0.437411	0.122108	-0.45873	-1.07997	35	Col5a2,Fstl1,Nrp1,Postn,Lpl,Cxcl5,Ccnd2,App
HALLMARK_UNFOLDED_PROTEIN_RESPONSE	0.229682	0.370455	0.173748	-0.383341	-1.09313	110	Aldh18a1,Tubb2a,Psat1,Slc7a5,Atf6,Ddx10,Asns,Atf4,Mthfd2,Pdia5,Stc2,Herpud1,Xbp1,Spcs3,Hsp90b1,Xpot,Chac1,Slc1a4,Dcp2,Hspa9,Hspa5,Cebpb,Dkc1,Npm1,Eef2,Rps14,Serp1,Parn,Sdad1,Cnot2
HALLMARK_APICAL_SURFACE	0.260274	0.386202	0.141225	-0.469857	-1.14433	41	Gas1,Cx3cl1,Thy1,Sulf2,Efna5,Crybg1,Gstm5,App
HALLMARK_APICAL_JUNCTION	0.143957	0.266587	0.249247	-0.374588	-1.15159	191	Adam23,Vcam1,Adamts5,Pten,Cx3cl1,Thy1,Cdsn,Fbn1,Amigo2,Epb41l2,Flnc,Vcl,Myl9,Nectin2,Zyx,Cdh11,Cnn2,Sorbs3,Fscn1,Irs1,Myh10,Speg,Thbs3,Rsu1,Parva,Cldn19,Map3k20,Wnk4,Mmp2,Egfr,Actg2,Tjp1,Jup
HALLMARK_PANCREAS_BETA_CELLS	0.212598	0.366549	0.154191	-0.515873	-1.20099	33	Vdr,Pak3,Foxo1,Spcs1,Elp4
HALLMARK_INTERFERON_ALPHA_RESPONSE	0.0176432	0.055135	0.352488	-0.510017	-1.43105	100	C1s1,Csf1,Ifi44,Tap1,Isg15,Cmtr1,Bst2,Psme1,Usp18,Txnip,Eif2ak2,Ly6e,Samd9l,Psme2,Parp14,Isg20,Il15,Mov10,Psmb9,Trim25,Sp110,Lgals3bp,Trafd1,Ube2l6,Ifi35,Ifi27,Rtp4,Parp9,Gbp2,Ifit2,Trim26,Stat2,Herc6,Trim21,Ifitm3,Lpar6,Ncoa7,Gmpr,Ifitm2,Uba7,Cxcl10,Rnf31
HALLMARK_EPITHELIAL_MESENCHYMAL_TRANSITION	0.000253347	0.00422244	0.498493	-0.506969	-1.56641	199	Lox,Acta2,Fbln5,Timp3,Sparc,Col5a2,Cxcl12,Ptx3,Fstl1,Mgp,Tagln,Vcam1,Bgn,Thbs1,Col1a2,Loxl1,Gas1,Postn,Slit3,Sfrp1,Itgb5,Tpm1,Col1a1,Cxcl5,Thy1,Nid2,Serpine2,Col12a1,Mfap5,Cald1,Fbn1,Adam12,Serpinh1,Col11a1,Lama2,Sdc4,Fbln2,Myl9,Serpine1,Prrx1,Cxcl1,Matn2,Gadd45b,Cdh11,Fmod,Fas,Col6a2,Abi3bp,Glipr1,Ccn1,Fbn2,Tgfbr3,Ccn2,Col5a1,Mylk,Igfbp4,Pdgfrb,Mmp2,Id2,Calu,Magee1,Il6,Fn1,Lamc1,Il15
HALLMARK_UV_RESPONSE_DN	0.000169627	0.00422244	0.518848	-0.56405	-1.67485	144	Fbln5,Cav1,Col5a2,Col1a2,Nrp1,Dlc1,Efemp1,Cited2,Pten,Col1a1,Adgrl2,Cdon,Ptgfr,Tgfbr2,Slc7a1,F3,Arhgef9,Col11a1,Celf2,Fzd2,Cacna1a,Serpine1,Atp2b4,Nfib,Nr3c1,Ddah1,Irs1,Ccn1,Dusp1,Tgfbr3,Pdlim5,Prkar2b,Igf1r,Myc,Pdgfrb,Plcb4,Tjp1,Syne1,Cdkn1b,Lamc1,Ptpn21,Nipbl,Mta1,Ltbp1,Bckdhb,Dlg1,Nek7,Vldlr

## Sheet: ST2B, NIH-3T3 EML4-ALK vs CTRL
pathway	pval	padj	log2err	ES	NES	size	leadingEdge
HALLMARK_KRAS_SIGNALING_UP	3.52219e-06	0.000134037	0.627257	0.633187	1.73138	194	Serpina3n,Ank,Etv1,St6gal1,Dusp6,Ereg,Cpe,Spp1,Rgs16,Sparcl1,Btc,Mmd,Etv5,Adam8,Il33,Trib1,Etv4,Gpnmb,Prkg2,Sox9,Peg3,Angptl4,Gprc5b,Spry2,Emp1,Ets1,Tnnt2,Tnfrsf1b,Serpina3m,Mmp9,Plaur,Adgra2,Itgbl1,Itgb2,Apod,Slpi,Kcnn4,Ero1a,Lif,Ngf,Nin,Serpina3k,Itga2
HALLMARK_ANDROGEN_RESPONSE	0.00727699	0.0404277	0.407018	0.591079	1.51682	102	Ccnd1,Ank,Tsc22d1,Sat1,Scd2,Sms,Mertk,Abcc4,Ptk2b,Scd1,Abhd2,B2m,Dhcr24,Camkk2,Vapa,B4galt1,Akt1,Cdk6,Hmgcr,Slc26a2,Fkbp5,Tnfaip8,Acsl3,Maf,Pmepa1,Ell2,Fads1,Ube2i,Rps6ka3,Dbi,Zmiz1,Selenop,Lman1,Insig1,Actn1,Xrcc5,Gsr,Rab4a,Ndrg1
HALLMARK_IL6_JAK_STAT3_SIGNALING	0.0129249	0.0632913	0.38073	0.593799	1.47685	84	Socs3,Il4ra,Tgfb1,Jun,Ccl7,Itgb3,Il13ra1,Cd44,Pik3r5,Ifngr2,Socs1,Tnfrsf1b,Tnfrsf21,Cd14,Tnfrsf12a,Grb2,Il12rb1
HALLMARK_IL2_STAT5_SIGNALING	0.00263464	0.0298339	0.431708	0.538969	1.47375	194	Itga6,Spp1,Rgs16,Il4ra,Plin2,St3gal4,Lrig1,Alcam,Capg,Etv4,Plscr1,Ecm1,Gsto1,Snx9,Casp3,Igf2r,Phlda1,Furin,Myo1e,Cd44,Spred2,Socs1,Emp1,Bhlhe40,Tnfrsf1b,Tnfrsf21,Fah,Spry4,P2rx4,Rnh1,Selp,Odc1,Ttc39b,Adam19,Ifitm3,Bcl2l1,Serpinb6a,Lif,Wls,Anxa4,P4ha1,Ncs1,Sh3bgrl2,Ctsz,Ncoa3,Map6,Irf6,Nfkbiz,Ccne1,Snx14,Dennd5a,Slc29a2,Ahcy,Eno3,Hk2,Lclat1,Cd81,Arl4a
HALLMARK_COMPLEMENT	0.00520855	0.037204	0.407018	0.53694	1.46061	184	Ctsl,Dusp6,Cblb,Gpd2,Pla2g7,Ctsb,Plscr1,Phex,Casp3,Notch4,Pik3r5,Clu,Dock9,Zeb1,C3,Casp4,Plaur,Pdp1,Gnb4,Fyn,Sh2b3,Ctsd,Mmp14,Calm1,Grb2,Src,Lgals3,Gnai2,Timp1,Calm3,Atox1,Lta4h,Cdk5r1,Casp9,F5,Prdm4,Lamp2,Msrb1,Ppp4c,Pfn1,Lgmn
HALLMARK_GLYCOLYSIS	0.00339197	0.0298339	0.431708	0.530526	1.45033	193	Sdc3,Dcn,Fut8,Sdc1,Tgfbi,Gpc1,Casp6,Sox9,Hs2st1,Angptl4,Homer1,Il13ra1,Cd44,Chst2,Mertk,Plod2,Vegfa,Pkm,Ier3,Gnpda1,Pgam1,B4galt1,Slc25a10,Aldh9a1,Pgk1,Ddit4,Pkp2,Tpi1,Ero1a,Capn5,Ldha,Slc25a13,Gale,Eno2,Mxi1,Mif,B3gat3,Fam162a,P4ha1,B4galt7,B4galt2,Eno1,Gfpt1,Egln3,Txn1,Fkbp4,Gfus,Paxip1,Slc35a3,Rbck1,Pgls,Ak4,Stc1,Taldo1,Hk2,P4ha2
HALLMARK_APOPTOSIS	0.00665734	0.0404277	0.407018	0.542428	1.44771	155	Ccnd1,Ank,Dcn,Ereg,Jun,Sat1,Casp6,Cdkn1a,Vdac2,Dap,Lum,Bcl2l11,Fez1,Casp3,Igf2r,Cd44,Clu,Tspo,Emp1,Ier3,Rnasel,Casp4,Slc20a1,Ppp2r5b,Gadd45a,Cd14,Egr3,Tnfrsf12a,Anxa1,Atf3,Rela,Ifitm3,Bcl2l1,Lgals3,Eno2,Pak1,Erbb3,Timp1,Lef1,Nedd9,Casp9,Bcl10,Gch1
HALLMARK_P53_PATHWAY	0.00358007	0.0298339	0.431708	0.525588	1.44483	197	Stom,Rgs16,Tm4sf1,Tsc22d1,Sdc1,Tgfb1,Ralgds,Jun,Sat1,Upp1,Cdkn1a,Btg1,Traf4,S100a10,Ptpre,Socs1,Steap3,Itgb4,Ier3,Pdgfa,Nupr1,Sphk1,Pmm1,Gadd45a,Tnfsf9,Serpinb5,Ak1,Procr,Mdm2,Rnf19b,Dgka,Kif13b,Ctsd,Ddit4,Atf3,Foxo3,Lif,H2aj,Hexim1,Fam162a,Dcxr,Phlda3,Tnni1,Cdk5r1
HALLMARK_INFLAMMATORY_RESPONSE	0.0139241	0.0632913	0.38073	0.503327	1.3729	190	Ereg,Rgs16,Il4ra,Pcdh7,Pdpn,Cdkn1a,Ccl2,Ccl7,Atp2c1,Sgms2,Itga5,Itgb3,Pik3r5,Chst2,Ifngr2,Ptpre,Sphk1,Tnfrsf1b,Tnfsf9,Bdkrb1,Plaur,Tnfaip6,Cd14,Slc11a2,P2rx4,Mmp14,Rela,Il18rap,P2ry2,Nampt,Ly6e,Ripk2,Lif,Timp1,Ptgir,Abca1,Ldlr,Axl,Gch1,Atp2a2,Lpar1,Nfkbia,Itgb8,Pvr,Nfkb1,Hif1a,Irak2,Icam1,C3ar1
HALLMARK_TNFA_SIGNALING_VIA_NFKB	0.0213043	0.0887679	0.352488	0.493512	1.3517	195	Ccnd1,Tnfaip2,Socs3,Tsc22d1,Dusp4,B4galt5,Jun,Sat1,Tgif1,Cdkn1a,Ccl2,Trib1,Fosl1,Klf10,Nfe2l2,Litaf,Phlda1,Btg1,Plpp3,Cd44,Ifngr2,Ptpre,Vegfa,Tiparp,Ier3,Bhlhe40,Sphk1,Gadd45a,Tnfsf9,Plaur,Efna1,Tnfaip6,Bcl6,Egr3,Rnf19b,Pnrc1,Junb,B4galt1,Kdm6b,Clcf1,Cebpd,Stat5a,Bcl3,Atf3,Rela,Tnfaip8,Nampt,Ripk2,Lif,Abca1,Ldlr,Pmepa1,Smad3,Zfp36,Gch1,Nfkbia,Trip10,Yrdc,Nfkb1
HALLMARK_CHOLESTEROL_HOMEOSTASIS	0.0770416	0.214004	0.199915	0.539881	1.31416	74	Alcam,Plscr1,Scd2,Antxr2,Clu,Scd1,Plaur,Pnrc1,Chka,Tnfrsf12a,Hmgcr,Atf3,Fasn,Tm7sf2,Lgals3,Lss,Ldlr,Atxn2,Mvd,Fdft1,Srebf2,Niban1,Lgmn,Hsd17b7,Gldc,Dhcr7
HALLMARK_ALLOGRAFT_REJECTION	0.0493151	0.176125	0.237794	0.469188	1.27636	187	Ereg,Il4ra,Tgfb1,Ccl2,Capg,Ccl7,Dyrk3,Ifngr2,Socs1,Ptpn6,Socs5,Ets1,Mmp9,B2m,Itgb2,Akt1,Bcl3,Il18rap,Bcat1,Ripk2,Cd1d1,Lif,Cd47,Il12rb1,Timp1,Il11,Csk
HALLMARK_HEME_METABOLISM	0.0655738	0.192864	0.204295	0.460217	1.2523	185	Osbp2,Ypel5,Slc2a1,Slc6a8,Ctsb,Mgst3,Lpin2,Kdm7a,Igsf3,Sdcbp,C3,Ppp2r5b,Ucp2,Bach1,Slc11a2,Tmcc2,Slc25a37,Mark3,Aqp3,Add2,Foxo3,Slc22a4,Mxi1,Acsl6,Rbm38,Ctns,Prdx2,Endod1,Ell2,Riok3,Hagh,Tnrc6b,Lamp2,Hebp1,Pgls,E2f2,Bnip3l,Aldh1l1,P4ha2,Slc7a11,Cast
HALLMARK_HYPOXIA	0.0607287	0.189777	0.2114	0.457217	1.25229	195	Sdc3,Dcn,Tgfbi,Gpc1,Plin2,Tes,Jun,Mt2,Slc2a1,Casp6,Cdkn1a,Pgm1,Mt1,Angptl4,Csrp2,Btg1,Ccng2,Chst2,Vegfa,Kdm3a,Tiparp,Pfkl,Ets1,Ier3,Bhlhe40,Hk1,Rbpj,Plaur,Gpi1,Hexa,Klhl24,Efna1,Gapdh,Pnrc1,Pdk1,Cavin3,Gcnt2,Pgk1,Ddit4,Tpi1,Atf3,Ero1a,Ldha,Foxo3,Eno2,Mxi1,Mif,Ndst2,Fam162a,P4ha1,Gbe1,Eno1,Zfp36
HALLMARK_UV_RESPONSE_UP	0.114525	0.281306	0.153159	0.455519	1.21516	152	Ctsl,Slc6a8,Kcnh2,Bcl2l11,Casp3,Furin,Btg1,Nptxr,Cck,Stard3,Grina,Junb,Chka,Ppp1r2,Aqp3,Mmp14,Tyro3,Atf3,Eno2,Atp6v1c1,Sigmar1,Cebpg,Fkbp4,Ago2,Gch1,Atp6v1f,Eif5,Cltb,Nfkbia,Hyal2,Ccne1,Icam1
HALLMARK_PI3K_AKT_MTOR_SIGNALING	0.133433	0.281306	0.146416	0.47479	1.21345	101	Slc2a1,Cdkn1a,Map2k6,Eif4e,Rptor,Pdk1,E2f1,Akt1,Akt1s1,Grb2,Plcb1,Ralb,Ngf,Cfl1,Actr2,Arhgdia,Rps6ka3,Tsc2,Pfn1,Pla2g12a,Ripk1,Csnk2b,Vav3,Plcg1,Grk2,Acaca,Pin1,Gsk3b,Ppp1ca,Tnfrsf1a,Prkcb,Ube2n,Pak4,Sqstm1,Arf1,Nfkbib,Myd88,Arpc3,Rps6ka1,Tiam1,Pikfyve,Map2k3,Raf1,Itpr2,Traf2
HALLMARK_ADIPOGENESIS	0.113788	0.281306	0.15017	0.440503	1.20938	196	Stom,Rnf11,Sparcl1,Plin2,Gpd2,Pgm1,Slc27a1,Angptl4,Cdkn2c,Adipor2,Mgst3,Reep5,Ccng2,Ywhag,Pfkl,C3,Gadd45a,Agpat3,Ucp2,Rreb1,Fah,Bcl6,Abcb8,Slc25a10,Acox1,Lpcat3,Stat5a,Vegfb,Atp1b3,Acaa2,Aldh2,Abca1,Gbe1,Qdpr,Lipe,Rab34,Riok3,Cd151,Bckdha,Slc25a1,Por,Dnajc15,Acly,Sncg,Dgat1,Taldo1,Dhcr7
HALLMARK_MTORC1_SIGNALING	0.118758	0.281306	0.147331	0.439009	1.20242	195	Tes,Slc2a1,Cdkn1a,Pgm1,Scd2,Adipor2,Plod2,Pfkl,Bhlhe40,Nupr1,Scd1,Gla,Gpi1,Dhcr24,Gapdh,Pdk1,Itgb2,Edem1,Pgk1,Ddit4,Skap2,Hmgcr,Tpi1,Ero1a,Ldha,Tm7sf2,Nampt,Bcat1,Rrm2,Prdx1,M6pr,Acsl3,Polr3g,Actr2,P4ha1,Gbe1,Ldlr,Eno1,Egln3,Fads1,Lta4h,Qdpr,Atp2a2,Ccnf,Niban1,Lgmn,Eef1e1,Ak4,Acly,Stc1,Dhcr7,Insig1,Hk2,Slc7a11,Mcm4,Acaca,G6pdx,Nup205,Cyb5b,Cdc25a,Mcm2,Gsk3b,Gsr
HALLMARK_INTERFERON_GAMMA_RESPONSE	0.135027	0.281306	0.13649	0.432339	1.18742	199	Tnfaip2,Socs3,Il4ra,Upp1,Mt2,Cdkn1a,Ccl2,Ccl7,Plscr1,Casp3,Btg1,Socs1,Ptpn6,Itgb7,Casp4,B2m,Tnfaip6,Nup93,Selp,Mvp,Ifitm3,Nampt,Ly6e,Ripk2,Sppl2a,Gbp9,Ncoa3,Gch1,Zbp1,Nfkbia,Nfkb1,Tdrd7,Hif1a,Icam1,Rbck1,Ripk1,Ifitm2,Cd38,Nlrc5,Csf2rb2,Batf2,Arl4a
HALLMARK_NOTCH_SIGNALING	0.300687	0.484979	0.0992333	0.522242	1.11416	32	Ccnd1,Arrb1,Wnt5a,Ppard,Dtx2,Fbxw11,Rbx1,Notch1,Kat2a
HALLMARK_PEROXISOME	0.29941	0.484979	0.0905429	0.430026	1.0919	97	Crabp1,Ercc1,Tspo,Pabpc1,Acsl4,Dhcr24,Acox1,Aldh9a1,Acsl1,Mvp,Prdx1,Fads1,Itgb1bp1,Smarcc1,Bcl10,Slc35b2,Pex5,Acaa1a,Cnbp,Fdps,Idh1,Crat,Abcb4,Dlg4,Abcb9,Ywhah,Msh2,Hsd3b7
HALLMARK_DNA_REPAIR	0.2827	0.484979	0.0911073	0.410442	1.09082	148	Vps37b,Pold4,Ercc1,Smad5,Sdcbp,Zwint,Ak1,Gsdme,Nudt9,Aprt,Dctn4,Tsg101,Ccno,Polr2j,Rbx1,Rala,Polr2g,Mpg,Rae1,Nudt21,Stx3,Trp53,Nme4,Polr2f,Supt5,Itpa,Rnmt,Nelfb,Pcna,Eloa,Polr2a,Nelfe,Impdh2,Ssrp1,Polr1c,Fen1,Xpc,Pole4,Rpa3,Polr2c,Pom121,Cox17,Edf1,Pold3,Ercc2,Ell,Clp1,Cetn2,Taf6,Ncbp2,Srsf6,Tarbp2,Gtf3c5,Sec61a1,Gmpr2,Dgcr8,Cant1,Tk2,Rfc2,Nelfcd,Nt5c
HALLMARK_FATTY_ACID_METABOLISM	0.326761	0.489796	0.0831291	0.401957	1.06845	150	Gpd2,Sms,Adipor2,Cryz,S100a10,Metap1,Acsl4,Aldh3a1,Dhcr24,Suclg2,Aldh3a2,Acox1,Aldh9a1,Odc1,Acsl1,Ldha,Fasn,Cd1d1,Eno2,Cpt1a,Kmt5a,Mif,Acaa2,Glul,Dlst,Hccs,Hsd17b7,Lgals1,Acaa1a,Eno3,Apex1,Acadl,Rap1gds1,Ncaph2,Hadh,Idh1,Idh3b,Decr1,Crat,Aco2,Ywhah,Gstz1,Urod,Nsdhl
HALLMARK_TGF_BETA_SIGNALING	0.342857	0.489796	0.0870516	0.452744	1.06603	54	Rab31,Tgfb1,Wwtr1,Tgif1,Klf10,Acvr1,Smurf1,Furin,Ifngr2,Tgfbr1,Slc20a1,Junb,Pmepa1,Smad3,Cdk9,Smad1
HALLMARK_ESTROGEN_RESPONSE_EARLY	0.330601	0.489796	0.0808589	0.387102	1.0542	189	Ccnd1,Ptges,Rab31,Slc2a1,Lrig1,Gfra1,Klf10,Cd44,Tiparp,Mast4,Bhlhe40,Gla,Myof,Abhd2,Egr3,B4galt1,Aqp3,Aff1,Slc26a2,Kdm4b,P2ry2,Fkbp5,Fasn,Nrip1,Mreg,Slc39a6,Gja1,Inpp5f,Gab2,Olfml3,Mindy1,Endod1,Fdft1,Nav2,Fkbp4
HALLMARK_PROTEIN_SECRETION	0.415179	0.53228	0.0734381	0.402434	1.01832	95	Igf2r,Bnip3,Stam,Gla,Cd63,Scamp1,M6pr,Abca1,Vamp4,Rab22a,Ap3b1,Rps6ka3,Rab5a,Lamp2,Tsg101,Napa,Lman1,Ap2b1,Ocrl,Gnas,Ppt1,Stx12,Dst,Golga4,Atp7a,Clta,Ergic3,Arf1,Cln5,Tmx1,Tmed10,Sec31a,Arfgef2,Tspan8,Yipf6,Mapk1
HALLMARK_COAGULATION	0.432815	0.541018	0.0687943	0.385729	1.01587	129	Ctsl,Dusp6,Bmp1,Ctsb,Pros1,Furin,Itgb3,Clu,C3,Mmp9,Fyn,Wdr1,Mmp14,Anxa1,Capn5,Timp1,Itga2,Sh2b2,Lta4h,Casp9
HALLMARK_REACTIVE_OXYGEN_SPECIES_PATHWAY	0.46281	0.545992	0.0732559	0.435234	0.996678	48	Sbno2,Junb,Prdx1,Prdx2,Atox1,Fes,Txn1,Prdx4,Nqo1,Srxn1,Abcc1,G6pdx,Scaf4,Cdkn2d,Gsr,Ftl1,Hmox2,Egln2,Lsp1,Gclc,Ndufa6,Mgst1,Txnrd1,Ercc2
HALLMARK_ESTROGEN_RESPONSE_LATE	0.469553	0.545992	0.0626618	0.364328	0.995993	191	Ccnd1,Serpina3n,Ptges,Cpe,Rab31,Cd44,Slc29a1,Ptpn6,Serpina3m,Gla,Myof,Abhd2,Egr3,Aldh3a2,Aff1,Slc26a2,Fkbp5,Nrip1,Gale,Pkp3,Serpina3k,Dcxr,Fdft1,Zfp36,Ass1,Fkbp4
HALLMARK_WNT_BETA_CATENIN_SIGNALING	0.562092	0.63874	0.063079	0.40959	0.927642	41	Notch4,Rbpj,Ppard,Lef1,Dvl2,Csnk1e,Notch1,Kat2a,Trp53,Ctnnb1,Ncor2,Ncstn,Fzd8,Tcf7,Cul1
HALLMARK_MITOTIC_SPINDLE	0.683155	0.726761	0.0446854	0.332185	0.912347	199	Septin9,Fgd4,Cyth2,Bcl2l11,Pxn,Myo1e,Rasa1,Kif3c,Abr,Cttn,Clip2,Ezr,Fgd6,Actn4,Arl8a,Cep250,Nck2,Llgl1,Hdac6,Trio,Net1,Nf1,Bcr,Nin,Cdc42ep4,Rictor,Nedd9,Ranbp9,Rasa2,Arhgdia,Mark4,Tlk1,Plekhg2,Arhgap27,Csnk1d,Myo9b,Bin1,Rasal2,Wasl,Ccdc88a
HALLMARK_HEDGEHOG_SIGNALING	0.594549	0.66061	0.0623861	0.418375	0.910362	35	Rasa1,Vegfa,Dpysl2,Cdk6,Tle1,Nf1,Cdk5r1,Nrcam,Tle3,Ldb1,Ets2,Gli1,Ophn1,Vldlr
HALLMARK_BILE_ACID_METABOLISM	0.71131	0.740947	0.0477342	0.343439	0.883327	104	Rbp1,Slc29a1,Dhcr24,Npc1,Aldh9a1,Abca8b,Acsl1,Abca1,Pfkm,Fads1,Lipe,Paox,Nedd4,Slc35b2,Pex7,Hao1,Idh1,Pex19
HALLMARK_SPERMATOGENESIS	0.832258	0.832258	0.0774768	-0.297691	-0.835942	116	Slc12a2,Ide,Strbp,Braf,Prkar2a,Gstm5,Mlf1,Scg5,Ttk,Chfr,Cdkn3,Gmcl1,Rpl39l,Sycp1,Pcsk4,Sirt1,Hspa2,Ift88
HALLMARK_INTERFERON_ALPHA_RESPONSE	0.781155	0.797097	0.0776799	-0.31199	-0.863795	100	C1s1,Ifi44,Eif2ak2,Csf1,Ifit2,Samd9l,Isg15,Tap1,Trafd1,Il15,Isg20,Ube2l6,Psma3,Bst2,Trim25,Usp18,Txnip,Pnpt1,Psme2,Lpar6,Ifi35,Ifi30,Psmb9,Psme1,Stat2,Cmtr1,Rtp4,Trim26,Ifih1,Ncoa7,Parp12,Ifi27,Gmpr,Il7,Parp14,Wars1,H2-Q7
HALLMARK_MYC_TARGETS_V2	0.636119	0.691433	0.0822055	-0.356463	-0.899207	57	Noc4l,Npm1,Slc19a1,Mphosph10,Tcof1,Mcm5,Rrp12,Plk4,Myc,Cbx3,Ipo4,Sord,Wdr43,Nolc1,Ppan,Gnl3,Ung,Ddx18,Plk1,Dctpp1
HALLMARK_KRAS_SIGNALING_DN	0.415162	0.53228	0.126876	-0.334904	-0.99678	177	Klhdc8a,Btg2,Ptgfr,Shox2,Copz2,Lfng,Cpeb3,Cyp39a1,Macroh2a2,Dlk2,Thrb,Synpo,Klk8,Sgk1,Krt15,Slc29a3,Pdk2
HALLMARK_E2F_TARGETS	0.464567	0.545992	0.125033	-0.333475	-0.996924	199	Smc4,Top2a,Tra2b,Lyar,Usp1,Diaph3,Smc6,Mthfd2,Hmmr,Rbbp7,Luc7l3,Cenpe,Lmnb1,Nme1,Spc24,Rfc1,Hells,Dek,Rpa1,Rad51c,Brca2,Smc3,Tfrc,Depdc1a,Mcm5,Ran,Racgap1,Cdkn1b,Prps1,Kif4,Smc1a,Cdc20,Hnrnpd,Xpo1,Pold2,Pnn,Srsf1,Mki67,Asf1a,Birc5,Spc25,Cdkn3,Gins3,Plk4,Myc,Gspt1,Rad51ap1,Mcm6,Cenpm,Nbn,Syncrip,Ddx39a,Cdca3,Orc2,Lig1,Cdca8,Zw10,Eed,Mre11a,Tacc3,Mad2l1,Tmpo,Tcf19,Chek1,Nolc1,Melk,Kpna2,Ung,Cks2,Tr…
HALLMARK_G2M_CHECKPOINT	0.40873	0.53228	0.135002	-0.339092	-1.0135	198	Slc12a2,Marcks,Slc7a1,Slc7a5,Efna5,Atf5,Map3k20,Smc4,Top2a,Ncl,Cenpf,Tra2b,Dkc1,Wrn,Nusap1,Hmgn2,Kif20b,Hmmr,Cenpe,Lmnb1,Smc2,Ccna2,Orc5,Kif11,Mnat1,Prpf4b,Brca2,Cbx1,Amd1,Slc38a1,Polq,Hnrnpu,Cul5,Mcm5,Racgap1,Knl1,Cdkn1b,Kif4,Ttk,Smc1a,Cdc20,Rad54l,Hnrnpd,Xpo1,Pura,Atrx,Srsf1,Srsf10,Mki67,Cul3,Rps6ka5,Birc5,Casp8ap2,Meis2,Cdkn3,Plk4,Myc,Gspt1,Mcm6,Kif23,Syncrip,Foxn3
HALLMARK_XENOBIOTIC_METABOLISM	0.340741	0.489796	0.143759	-0.350411	-1.04635	185	Serpine1,Pgrmc1,Igf1,Ephx1,Adh7,Cyb5a,Smox,Atoh8,Pdk4,Id2,Igfbp4,Maoa,Ugdh,Jup,Abcd2,Fas,Papss2,Slc1a5,Pcx,Tpst1,Shmt2,Cdo1,Cyp2c55,Pdlim5,Pycr1,Itih4,Epha2,Comt,Il1r1,Entpd5,Etfdh,Slc46a3,Alas1,Mccc2,Ptgr1
HALLMARK_PANCREAS_BETA_CELLS	0.375904	0.522088	0.106323	-0.461071	-1.05621	33	Vdr,Elp4,Srp9,Foxo1
HALLMARK_OXIDATIVE_PHOSPHORYLATION	0.221805	0.426547	0.183024	-0.374229	-1.11398	184	Atp1b1,Cyb5a,Pdk4,Acat1,Acadsb,Oat,Fdx1,Pdha1,Ldhb,Hadha,Mpc1,Hspa9,Etfb,Mfn2,Ndufa4,Acadm,Ndufa5,Slc25a4,Aldh6a1,Slc25a5,Slc25a12,Prdx3,Aifm1,Fh1,Etfdh,Ndufs4,Alas1,Ndufv1,Sucla2,Isca1,Bdh2,Sdhc,Ndufb8,Cox6a1,Ndufb6,Cox7b,Mrps15,Uqcrb,Hadhb,Mrpl15,Cox5b,Uqcrq,Mrps11,Timm9,Cox11,Dld,Idh3a,Dlat,Cox15,Idh2,Iscu,Rhot1
HALLMARK_APICAL_SURFACE	0.274359	0.484979	0.132147	-0.470827	-1.12217	41	Thy1,Gas1,Sulf2,Cx3cl1,Crybg1,Efna5,Gstm5
HALLMARK_MYC_TARGETS_V1	0.126437	0.281306	0.248911	-0.389839	-1.16819	195	Tra2b,Xpot,Usp1,Hnrnpa1,Psmd1,Cops5,Rrm1,Eif2s2,Npm1,Ssb,Psma1,Nme1,Srsf7,Psmb3,Ccna2,Dek,Tardbp,Psmd3,Prdx3,Hdac2,Abce1,Ifrd1,Tyms,Prps2,Hnrnpu,Pwp1,Mcm5,Ran,Psma4,Cad,Cdc20,Hdgf,Hnrnpd,Xpo1,Pold2,Rpl34,Psmc6,Srsf1,Myc,Fam120a,Gspt1,Cdk2,Cbx3,Ptges3,Fbl,Mcm6,Syncrip,Ilf2,Snrpa1,Psmb2,Orc2,Ube2e1,Hnrnpa2b1,Kpnb1,Ywhae,Ssbp1,Ddx21,Lsm7,Eif3j2,Stard7,Hnrnpr,Mad2l1,Eif1ax,Eif3b,Nolc1,Etf1,Erh,Kpna2,…
HALLMARK_ANGIOGENESIS	0.238554	0.441767	0.138022	-0.503832	-1.17131	35	Col5a2,Fstl1,Postn,Lpl,Nrp1,Cxcl5,Ccnd2
HALLMARK_UNFOLDED_PROTEIN_RESPONSE	0.158385	0.31677	0.197822	-0.420607	-1.1747	110	Tubb2a,Psat1,Aldh18a1,Slc7a5,Atf6,Ddx10,Hsp90b1,Stc2,Asns,Hspa5,Herpud1,Cebpb,Xpot,Atf4,Xbp1,Pdia5,Spcs3,Dkc1,Hspa9,Mthfd2,Chac1,Npm1,Nop14,Sdad1,Cnot2,Calr,Exosc9,Tspyl2,Dcp2,Fus,Yif1a,Nabp1,Gosr2,Dnajc3,Parn,Preb,Dnaja4,Slc30a5,Serp1,Wfs1
HALLMARK_MYOGENESIS	0.0589628	0.189777	0.321776	-0.407541	-1.21784	196	Sparc,Tagln,Prnp,Ablim1,Col1a1,Itgb5,Adam12,Igf1,Sod3,Gadd45b,Sorbs1,Dtna,Igfbp7,Myo1c,Cryab,Lama2,Mef2c,Gsn,Sorbs3,Fst,Stc2,Tpm2,Pde4dip,Agl,Pcx,Col6a2,Large1,Ncam1,Kifc3,Pkia,Ppp1r3c,Sptan1,Speg,Col4a2
HALLMARK_APICAL_JUNCTION	0.0429482	0.165185	0.321776	-0.417161	-1.24833	191	Adam23,Vcam1,Adamts5,Pten,Cdsn,Fbn1,Cdh11,Thy1,Epb41l2,Flnc,Cnn2,Cx3cl1,Myl9,Fscn1,Nectin2,Amigo2,Myh10,Vcl,Sorbs3,Rsu1,Map3k20,Thbs3,Parva,Jup,Mmp2,Egfr,Itga3,Pik3r3,Cldn19,Zyx,Actg2,Dlg1,Wnk4
HALLMARK_UV_RESPONSE_DN	0.000646817	0.0107803	0.477271	-0.550749	-1.59936	144	Col5a2,Fbln5,Cav1,Dlc1,Col1a2,Pten,Serpine1,Nrp1,Cited2,Col1a1,Col11a1,Cdon,F3,Arhgef9,Slc7a1,Ddah1,Ptgfr,Cacna1a,Atp2b4,Adgrl2,Tgfbr2,Celf2,Plcb4,Ccn1,Fzd2,Fhl2,Ptpn21,Lamc1,Pik3r3,Nr3c1,Nfib,Syne1,Dlg1,Pdlim5,Dusp1,Erbb2,Prkar2b,Nek7,Ltbp1,Cdc42bpa,Nipbl
HALLMARK_EPITHELIAL_MESENCHYMAL_TRANSITION	5.36149e-06	0.000134037	0.610527	-0.582634	-1.74179	199	Lox,Acta2,Col5a2,Fbln5,Ptx3,Fstl1,Thbs1,Sparc,Tagln,Cxcl12,Timp3,Slit3,Vcam1,Tpm1,Postn,Col12a1,Col1a2,Bgn,Serpine1,Mgp,Cxcl5,Loxl1,Cald1,Col1a1,Itgb5,Sfrp1,Col11a1,Adam12,Fbn1,Cdh11,Thy1,Mfap5,Serpine2,Ccn2,Gas1,Nid2,Gadd45b,Fbln2,Prrx1,Serpinh1,Cxcl1,Myl9,Id2,Igfbp4,Col5a1,Lama2,Sdc4,Abi3bp,Glipr1,Ccn1,Tnc,Tpm2,Fas,Fmod,Fbn2,Dpysl3,Mmp2,Cthrc1,Lamc1,Col6a2,Il6,Scg2,Grem1,Pfn2,Magee1

## Sheet: ST2C, MeWo CBX3-ALK vs CTRL
pathway	pval	padj	log2err	ES	NES	size	leadingEdge
HALLMARK_ADIPOGENESIS	0.138238	0.160742	0.249247	-0.33766	-1.14411	197	APOE,MYLK,COQ5,ATP5PO,IDH1,COQ9,MGST3,SDHB,GADD45A,ARL4A,QDPR,GPX4,DDT,SORBS1,MRPL15,NDUFS3,AK2,COX7B,CCNG2,CHCHD10,ECH1,UQCRQ,MCCC1,SOD1,DRAM2,HSPB8,COX6A1,UBC,UCK1,BCKDHA,CYC1,UQCR11,UQCR10,GPAT4,PPARG,SUCLG1,RNF11,GHITM,LIPE,NDUFB7,ELMOD3,COL15A1,ACAA2,ETFB,PHYH,SDHC,COX8A,STOM,TST,NABP1,FAH,IFNGR1,REEP6,DECR1,STAT5A,PDCD4,LPL,VEGFB,MTARC2,SLC25A1,MTCH2,DNAJC15,ITIH5,BCL2L13,ALDH2
HALLMARK_TNFA_SIGNALING_VIA_NFKB	2.80202e-18	1.40101e-16	1.10534	0.766071	2.16211	198	LIF,EGR3,AREG,INHBA,NR4A1,EGR1,CLCF1,PMEPA1,TNC,SDC4,PHLDA2,SOCS3,PTPRE,PLAUR,CCND1,CDKN1A,DUSP5,PHLDA1,KDM6B,HBEGF,FOSL1,KLF2,SERPINB2,CCL2,RCAN1,BCL3,MCL1,PTGS2,TRAF1,IER3,TRIB1,BCL2A1,B4GALT1,NR4A2,VEGFA,CD44,BHLHE40,SLC2A3,SERPINB8,GFPT2,RHOB,LDLR,IRS2,DUSP1,SERPINE1,JUNB,FOSB,IER2,IL1B,PFKFB3,DUSP2,SLC16A6,MAP2K3,NAMPT,ZFP36,NFKB2,EHD1,IL7R,SIK1,KLF4,B4GALT5,BCL6,EGR2,CXCL3,PDLIM5,TSC22D1,NR…
HALLMARK_EPITHELIAL_MESENCHYMAL_TRANSITION	7.7484e-15	1.2914e-13	0.986546	0.736596	2.07892	198	TIMP3,AREG,INHBA,MMP1,SERPINE2,PMEPA1,NT5E,FN1,TNC,COL5A3,SDC4,ITGB3,COL6A3,IGFBP3,PLAUR,TIMP1,PDLIM4,LOXL2,GPC1,CCN2,MMP14,FLNA,TGFB1,PVR,TGFBI,TGM2,DPYSL3,VEGFA,CRLF1,CD44,P3H1,CD59,CDH2,ITGA5,NOTCH2,GLIPR1,RHOB,TFPI2,THBS1,BMP1,PLOD3,CALU,SERPINE1,ITGB5,SPARC,QSOX1,PPIB,SPP1,CXCL8,LAMC1,VIM,PLOD1,ITGB1,SNTB1,PLOD2,TAGLN,SLIT2,TPM4,NTM,FUCA1,VCAN,COL4A2,ANPEP,TNFRSF12A,CXCL1,ITGA2,MATN3,MMP2,FB…
HALLMARK_IL6_JAK_STAT3_SIGNALING	7.44882e-07	3.72441e-06	0.659444	0.757979	1.97068	80	ITGB3,SOCS3,CBL,TGFB1,OSMR,IL4R,TNFRSF1A,IL17RA,CD44,IL13RA1,PDGFC,IL1R1,IL1B,TNFRSF21,PLA2G2A,CXCL3,PTPN1,TNFRSF12A,MYD88,CXCL1,IFNGR2,CD9,CCR1,TNFRSF1B,PTPN11,IL18R1,GRB2,STAM2,IL6ST,IFNAR1,STAT3,ITGA4,TYK2,LTBR,CCL7,IL15RA,SOCS1
HALLMARK_MITOTIC_SPINDLE	9.54722e-10	1.1934e-08	0.788187	0.68281	1.92737	199	SHROOM2,PXN,EZR,MYH9,FLNA,ARAP3,ACTN4,NOTCH2,PREX1,PLEKHG2,DYNC1H1,OPHN1,ABL1,STAU1,CLASP1,MYO9B,SMC1A,LLGL1,FLNB,SUN2,TIAM1,DOCK4,CDC42EP1,AKAP13,RASA2,ARHGAP27,PCNT,TRIO,RASAL2,MYO1E,ARHGDIA,KIF3B,LMNB1,PDLIM5,BCR,TUBGCP2,CEP250,FARP1,HOOK3,PAFAH1B1,CDC42EP2,INCENP,ABR,RHOF,CLIP2,RASA1,TBCD,ARHGEF12,VCL,NCK2,TLK1,RANBP9,TAOK2,ALMS1,SSH2,BIN1,SPTBN1,SEPTIN9,SHROOM1,ARHGEF7,SOS1,DYNLL2,BCAR1,KLC1…
HALLMARK_INFLAMMATORY_RESPONSE	1.69623e-09	1.41353e-08	0.788187	0.679343	1.91758	199	LIF,INHBA,ITGB3,PTPRE,PLAUR,AXL,CDKN1A,TIMP1,HBEGF,CD82,CCL2,MMP14,PVR,OSMR,DCBLD2,SGMS2,IL4R,RGS16,ITGA5,CHST2,CD55,LDLR,IL1R1,SERPINE1,IL1B,LY6E,NAMPT,ATP2A2,ITGB8,CXCL8,IL7R,ADM,SLC7A1,MET,NFKB1,HIF1A,SPHK1,IFNGR2,TAPBP,TNFRSF1B,ABCA1,IL18R1,PCDH7,FZD5,RHOG,IFNAR1,ADRM1,RELA,NLRP3,ADORA2B,MYC,RNF144B,CCL7,RIPK2,SELENOS,PDPN,IL15RA,SCN1B,KIF1B,ATP2B1,HRH1,LYN,ICAM1,EIF2AK2,ICOSLG
HALLMARK_ESTROGEN_RESPONSE_EARLY	1.67083e-09	1.41353e-08	0.788187	0.678364	1.91044	197	EGR3,AREG,HR,CCND1,CYP26B1,SLC26A2,SLC7A5,ABHD2,FASN,CELSR1,SEC14L2,CALB2,TGM2,LAD1,EEIG1,NCOR2,B4GALT1,RARA,CD44,BHLHE40,ENDOD1,FHL2,GFRA1,INPP5F,PRSS23,TFAP2C,TSKU,SEMA3B,SVIL,AFF1,SLC2A1,FLNB,TIAM1,IGF1R,PODXL,FOXC1,KLF4,WWC1,MYBBP1A,CANT1,FARP1,MLPH,NRIP1,SLC1A1,RAB31,WFS1,OLFM1,ELOVL5,SH3BP5,AQP3,DLC1,FKBP5,SLC16A1,PMAIP1,SLC39A6,SNX24,AMFR,RRP12,IL6ST,DYNLT3,UGCG,KCNK5,KDM4B,THSD4,MED13L,MY…
HALLMARK_BILE_ACID_METABOLISM	0.0565992	0.0744727	0.321776	-0.401958	-1.27168	108	IDI1,OPTN,CYP27A1,SLC22A18,HSD17B11,IDH1,ABCA8,HACL1,GSTK1,ABCA9,SOD1,PRDX5,BCAR3,PXMP2,LIPE,EFHC1,NR3C2,ALDH9A1,ALDH1A1,PHYH,PEX12,PEX6,GNPAT,RXRG,PEX11G,SLC27A5,DIO2
HALLMARK_CHOLESTEROL_HOMEOSTASIS	0.437414	0.47545	0.0668966	0.394802	1.01849	72	PLAUR,FASN,ERRFI1,ANTXR2,LDLR,SEMA3B,ABCA2,S100A11,CXCL16,GLDC,ACTG1,TNFRSF12A,CD9,JAG1,ATXN2,PDK3
HALLMARK_APICAL_JUNCTION	1.93447e-08	1.38177e-07	0.733762	0.663268	1.86792	197	SHROOM2,ITGA3,MYH9,ZYX,ACTN1,TRAF1,CTNNA1,TGFBI,ACTN4,CD274,CALB2,EGFR,B4GALT1,ACTB,NECTIN1,SDC3,BMP1,MAP3K20,PCDH1,SHC1,RAC2,ITGB1,PKD1,ACTG1,PFN1,ICAM5,SLIT2,TJP1,VAV2,VCAN,NF2,PARVA,VASP,NECTIN3,CD276,ITGA2,SKAP2,CLDN18,GNAI2,AMIGO2,ARPC2,MMP2,JAM3,FLNC,GTF2F1,NECTIN2,RHOF,RASA1,INPPL1,TUBG1,YWHAH,DHX16,VCL,NLGN2,TAOK2,ADAM15,IKBKG,SYMPK,MPZL1,RSU1,CRAT,CLDN6,NEGR1,CAP1,BAIAP2,CTNND1,ADAM9,INS…
HALLMARK_IL2_STAT5_SIGNALING	3.74365e-08	2.33978e-07	0.719513	0.649096	1.83197	198	LIF,PLEC,NT5E,NRP1,PHLDA1,SPRY4,FURIN,ADAM19,PRNP,TRAF1,IL1RL1,TGM2,IL4R,RGS16,SPRED2,CD44,BHLHE40,SLC2A3,RHOB,EMP1,AHNAK,HUWE1,NFKBIZ,TNFRSF21,HIPK2,SPP1,CD81,TIAM1,CDC6,IGF1R,WLS,LCLAT1,SLC1A5,HK2,MYO1E,CCND3,NCOA3,PNP,ITGA6,RORA,PLIN2,P4HA1,CYFIP1,ENPP1,CKAP4,MYO1C,ITGAV,SYNGR2,TNFRSF1B,CTLA4,IL18R1,SNX9,BMPR2,MAFF,NCS1,BATF3,TTC39B,TWSG1,IGF2R,ABCB1,S100A1,LRRC8C,MYC,CDC42SE2,AHCY,IKZF2,COL6A…
HALLMARK_DNA_REPAIR	0.114359	0.139463	0.287805	-0.352562	-1.16905	149	ARL6IP1,POLR3GL,GSDME,TP53,GTF2H1,TAF12,POLB,GPX4,SNAPC5,MRPL40,POLR2K,GTF2H5,ADA,POLE4,NME3,POLL,GTF2B,VPS37D,SUPT4H1,POLR1D,AGO4,DUT,NME4,EIF1B,ITPA,TSG101,GMPR2,SF3A3,STX3,GTF2H3,AK1,RFC3,MPC2,POLR2G,ZWINT,TARBP2,BRF2,RBX1,DAD1,POLR3C,ERCC2,NT5C,EDF1,PCNA,RAD52,NELFE,IMPDH2,SURF1,POLR2E,AAAS,RPA3,COX17,SDCBP,POLR1C
HALLMARK_TGF_BETA_SIGNALING	0.000120523	0.000354479	0.538434	0.731218	1.816	54	SLC20A1,PMEPA1,FURIN,WWTR1,TGFB1,NCOR2,THBS1,SERPINE1,JUNB,LTBP2,HIPK2,ENG,XIAP,RHOA,TJP1,SMAD3,IFNGR2,ACVR1,RAB31,FKBP1A,SKI,ID1,PPP1CA,SMURF2,BMPR2,SPTBN1,SMURF1,SKIL,TGIF1,MAP3K7,CDK9
HALLMARK_COAGULATION	3.40335e-06	1.41806e-05	0.627257	0.668056	1.81546	129	TIMP3,MMP1,FN1,ITGB3,PLAT,CAPN5,TIMP1,FURIN,SERPINB2,MMP14,CAPN2,KLF7,DUSP6,TFPI2,THBS1,PRSS23,BMP1,SERPINE1,SPARC,CSRP1,RAC1,ARF4,WDR1,ITGA2,USP11,FGG,MMP2,CD9,HTRA1,F12,CRIP2,MAFF,P2RY1,S100A1,MMP10,GNB2,ACOX2,CASP9,ADAM9,APOA1
HALLMARK_KRAS_SIGNALING_UP	2.96137e-07	1.64521e-06	0.674963	0.641556	1.80459	194	LIF,INHBA,ANGPTL4,NRP1,IGFBP3,PLAUR,PLAT,SERPINA3,TMEM158,HBEGF,ALDH1A3,PTGS2,CBL,TRAF1,KCNN4,TRIB1,AKAP12,DCBLD2,RGS16,DNMBP,GFPT2,DUSP6,EMP1,SEMA3B,IL1B,ANKH,SPRY2,SPP1,ENG,TOR1AIP2,IL7R,TSPAN13,AMMECR1,KLF4,ERO1A,FUCA1,TFPI,GLRX,ITGA2,IL33,AVL9,EVI5,MAP7,TNFRSF1B,SATB1,PLEK2,STRN,BIRC3,PRDM1
HALLMARK_GLYCOLYSIS	8.195e-07	3.725e-06	0.659444	0.624545	1.76268	198	ANGPTL4,NT5E,STC1,IGFBP3,CAPN5,GPC1,TGFA,AGRN,CHST1,IER3,TGFBI,EGFR,HSPA5,B4GALT1,VEGFA,CD44,P4HA2,HOMER1,IL13RA1,G6PD,SLC16A3,SDC3,CHST2,B3GAT1,IRS2,LDHA,FUT8,PAM,QSOX1,CHPF,PMM2,ME2,PLOD1,ISG20,GFPT1,HDLBP,PKM,PLOD2,PYGB,HK2,AK4,EXT2,GLCE,TALDO1,HS2ST1,ERO1A,VCAN,GLRX,MET,CHPF2,P4HA1,B3GALT6,CLN6,COPB2,GMPPB,UGP2,GOT2,DDIT4,PFKP,GYS1,SRD5A3,PGM2,ADORA2B,EXT1,XYLT2,PDK3,KIF2A,PPP2CB,DSC2,CHST12,…
HALLMARK_ANDROGEN_RESPONSE	0.000133328	0.000370355	0.518848	0.662696	1.76241	99	PMEPA1,CCND1,SLC26A2,ZMIZ1,ABHD2,ALDH1A3,ACTN1,AKAP12,SEC24D,B4GALT1,NKX3-1,ADAMTS1,ACSL3,ANKH,DHCR24,CDK6,SPCS3,UAP1,RPS6KA3,CCND3,PDLIM5,TSC22D1,LMAN1,GSR,TPD52,MAP7,ITGAV,ELOVL5,SRF,FKBP5,PGM3,MAF,ELK4,RRP12,ADRM1,PTPN21,ABCC4,TNFAIP8,CENPN,XRCC5,STK39
HALLMARK_ALLOGRAFT_REJECTION	6.87096e-06	2.45391e-05	0.610527	0.617589	1.73503	185	LIF,IL11,INHBA,TIMP1,CCL2,BCL3,FLNA,TGFB1,IL27RA,EGFR,IL4R,CSK,IL1B,TAP2,WARS1,ELF4,IL16,CCND3,EIF5A,HIF1A,IFNGR2,TAPBP,CCR1,TPD52,IFNAR2,EIF4G3,GCNT1,NLRP3,DEGS1,EIF3A,ETS1,TRAF2,GZMB,MAP3K7,CD47,CCL7,RIPK2,DYRK3,GLMN,BRCA1,SOCS5,INHBB,SOCS1,GALNT1,TLR6,LYN,ICAM1,ICOSLG,AKT1
HALLMARK_HYPOXIA	5.04063e-06	1.93871e-05	0.610527	0.610574	1.72325	198	ANGPTL4,STC1,SDC4,IGFBP3,PLAUR,CDKN1A,MYH9,CHST3,GPC1,MT2A,CCN2,ERRFI1,IER3,TGFBI,AKAP12,EGFR,TGM2,HSPA5,VEGFA,P4HA2,BHLHE40,SRPX,SLC2A3,CAVIN1,KLF7,SDC3,CHST2,IDS,IRS2,LDHA,DUSP1,SERPINE1,PAM,PFKFB3,SLC2A1,ZFP36,ISG20,HDLBP,ADM,HK2,AK4,ERO1A,GLRX,RORA,PLIN2,P4HA1,SLC6A6,B3GALT6,TPD52,TGFB3,BTG1,UGP2,GPI,LARGE1,DDIT4,PFKP,MAFF,GYS1,HK1,CAVIN3,TMEM45A,PGM2,ADORA2B,EXT1,PDK1,PDK3,NOCT,CAV1,PRKCA,GB…
HALLMARK_ANGIOGENESIS	0.00181731	0.00413025	0.45506	0.763132	1.70713	32	NRP1,STC1,TIMP1,VEGFA,PDGFA,TNFRSF21,SPP1,FGFR1,VAV2,VCAN,ITGAV,JAG1
HALLMARK_HEME_METABOLISM	0.474736	0.494516	0.0554793	0.355594	0.999344	190	DMTN,SLC25A37,P4HA2,ENDOD1,MOCOS,SMOX,SLC22A4,MFHAS1,MAP2K3,SLC2A1,MINPP1,LRP10,GAPVD1,BSG,SLC7A11,CCND3,BACH1,TOP1,PPP2R5B,NFE2L1,GDE1,MARK3,AQP3,TFRC,ARHGEF12,ADD1,GMPS,FOXJ2,SLC10A3,SLC30A1,SYNJ1,XPO7,CPOX,CLCN3,ERMAP,GCLM,KHNYN,SEC14L1,TNRC6B,PC,CDC27,ABCG2,EIF2AK1,KLF3,BCAM,ARL2BP,RIOK3
HALLMARK_COMPLEMENT	1.27991e-05	3.99973e-05	0.593325	0.604803	1.70139	192	SH2B3,FN1,PLAUR,PLAT,DUSP5,TIMP1,SERPINB2,MMP14,HSPA5,CTSL,CD59,DUSP6,CD55,TFPI2,SERPINE1,CALM1,CSRP1,EHD1,DOCK4,PFN1,CTSC,USP14,GNG2,COL4A2,LAP3,TIMP2,CXCL1,DGKG,GNAI2,PCLO,DOCK9,KYNU,GNB4,GRB2,MAFF,DGKH,RHOG,PRKCD,PRSS3,PPP4C,GPD2,RNF4,BRPF3,KIF2A,PHEX,PPP2CB,GZMB,GNB2,HSPA1A,PRCP,CASP9,ADAM9,S100A13,PDP1,LGMN,LYN,USP8,SERPINA1,ATOX1,SRC
HALLMARK_ESTROGEN_RESPONSE_LATE	1.20762e-05	3.99973e-05	0.593325	0.60153	1.69772	198	EGR3,AREG,HR,CCND1,CYP26B1,SERPINA3,UGDH,SLC26A2,SLC7A5,ABHD2,ATP2B4,EEIG1,NCOR2,CD44,EMP2,TFPI2,PRSS23,TFAP2C,SEMA3B,DUSP2,AFF1,ZFP36,FLNB,TIAM1,ISG20,CDC6,FOXC1,TSPAN13,KLF4,HPRT1,PKP3,FARP1,CD9,NRIP1,CCNA1,RAB31,LLGL2,WFS1,OLFM1,ELOVL5,PERP,PRKAR2B,FKBP5,LARGE1,SLC16A1,SLC29A1,AMFR,IL6ST,DYNLT3,GAL,KCNK5,MYOF,CAV1,IGFBP4,FGFR3,HSPA4L,ITPK1,ACOX2,RAPGEFL1,GJB3,SLC22A5
HALLMARK_UV_RESPONSE_DN	0.000329443	0.000823607	0.498493	0.604426	1.66406	143	NRP1,ITGB3,SYNJ2,RUNX1,ZMIZ1,ATP2B4,MAP1B,ERBB2,BHLHE40,ABCC1,FHL2,NOTCH2,LDLR,KCNMA1,DUSP1,SERPINE1,NFIB,LTBP1,MMP16,SIPA1L1,MGLL,LAMC1,RASA2,IGF1R,SLC7A1,TJP1,VAV2,PDLIM5,TFPI,MET,SMAD3,NFKB1,TENT4A,FBLN5,IGFBP5,BDNF,PIAS3,ID1,DLC1,PRKAR2B,PIK3CD,GCNT1,ARHGEF9,WDR37,CDK13,PLPP3,PTPN21,CDON,GRK5,ADORA2B,ATRN,CAV1,PRKCA,MYC,RND3,SCAF8,MTA1,TGFBR2,INSIG1,RXRA,SPOP,RBPMS,ATP2B1,KALRN,PRDM2,APBB2,AT…
HALLMARK_G2M_CHECKPOINT	0.000167968	0.00044202	0.518848	0.570141	1.60913	198	HMGA1,CCND1,SLC7A5,MT2A,BCL3,TGFB1,NOTCH2,MAP3K20,UPF1,ABL1,HNRNPD,SRSF1,RBM14,SMC1A,MCM6,SLC12A2,CDC6,E2F3,KPNB1,SLC7A1,RASAL2,LMNB1,NUP50,MKI67,SMAD3,HIF1A,TENT4A,G3BP1,POLE,PAFAH1B1,TOP1,INCENP,TLE3,E2F4,SNRPD1,MYBL2,HIRA,PURA,SYNCRIP,HNRNPU,ODF2,RBL1,RAD23B,NCL,EZH2,SMARCC1,SFPQ,CCNT1,LIG3,TRA2B,CDC25A,NOLC1,CHMP1A,TMPO,SRSF2,CDC45,CTCF,MCM5,CCNF,NSD2,DDX39A,TNPO2,GSPT1,AMD1,NUP98,CUL1,CHAF1A…
HALLMARK_APICAL_SURFACE	0.0131943	0.0212811	0.38073	0.659141	1.57423	43	SHROOM2,PLAUR,MDGA1,DCBLD2,B4GALT1,SRPX,NCOA6,AFAP1L2,BRCA1,ADAM10,LYN,SCUBE1,APP,EFNA5,NTNG1,IL2RB
HALLMARK_INTERFERON_GAMMA_RESPONSE	0.305979	0.339977	0.0768737	0.383775	1.0808	197	SOCS3,CDKN1A,CCL2,MT2A,PTGS2,CD274,IL4R,LY6E,NAMPT,TMT1B,ISG20,WARS1,RIPK1,NCOA3,PNP,LAP3,PTPN1,MYD88,NFKB1,HIF1A,TRIM14,TOR1B,TAPBP,IFNAR2,BTG1,RNF213,ZNFX1,PFKP,ADAR,SPPL2A,STAT3,TRIM25,PELI1,CCL7,RIPK2,IL15RA,PARP12,SOCS1,PSMA3,AUTS2,NLRC5,ICAM1,EIF2AK2,PNPT1,NUP93
HALLMARK_KRAS_SIGNALING_DN	0.466667	0.494516	0.166934	-0.301071	-1.00954	181	COQ8A,GPR19,MTHFR,EGF,CCDC106,ITIH3,SLC25A23,PDK2,SPHK2,YPEL1,EFHD1,ZC2HC1C,ARPP21,PRODH,MSH5,PLAG1,SNN,GAMT,SYNPO,GPRC5C,IRS4,EPHA5,KCNQ2,IGFBP2,AKR1B10,IFI44L,ADRA2C,BTG2,THRB,TCF7L1,COL2A1,PTGFR,TNNI3,SHOX2,MACROH2A2,GPR3,MX1,SLC30A3,SELENOP,CLSTN3,TAS2R4,CPB1,SNCB,TFF2,SPTBN2,TGFB2,MYOT,PNMT,DCC,GRID2,CLDN8,MYO15A,NPY4R,CKM,TGM1,FGGY,CAMK1D,KCNN1,HTR1D,TENT5C,CLDN16
HALLMARK_HEDGEHOG_SIGNALING	0.0116037	0.0205695	0.38073	0.681364	1.57093	36	NRP1,MYH9,CELSR1,VEGFA,NRCAM,NRP2,OPHN1,ADGRG1,L1CAM,CDK6,TLE3,RASA1,NKX6-1
HALLMARK_MTORC1_SIGNALING	0.000362486	0.000863061	0.498493	0.553573	1.56477	200	STC1,RRM2,CDKN1A,SLC7A5,EDEM1,HSPA5,BHLHE40,SLC2A3,G6PD,LDLR,LDHA,CALR,ACSL3,MAP2K3,SLC2A1,NAMPT,ATP2A2,DHCR24,PITPNB,TOMM40,SDF2L1,PLOD2,SLC1A5,WARS1,SLC7A11,CTSC,HK2,AK4,ERO1A,PNP,CANX,SSR1,HPRT1,GLRX,HSP90B1,SRD5A1,SKAP2,P4HA1,SLC6A6,PSME3,CD9,ACTR3,IGFBP5,GSR,NUP205,RPN1,ACTR2,ACLY,USO1,GSK3B,ELOVL5,PSMD12,TUBG1,GPI,TFRC,ELOVL6,RPA1,RAB1A,DDIT4,ARPC5L,PDAP1,GMPS,CDC25A,MCM4,PSMD14,CCNF,FKBP2,…
HALLMARK_APOPTOSIS	0.00565396	0.0113079	0.407018	0.547618	1.52083	160	SLC20A1,EGR3,TIMP3,PLAT,CCND1,CDKN1A,TIMP1,MCL1,IER3,DAP,ERBB2,LEF1,RARA,CD44,CREBBP,RHOB,EMP1,CASP2,IL1B,ANKH,PPP3R1,ISG20,ERBB3,XIAP,TNFRSF12A,TIMP2,DNAJC3,LMNA,MMP2,GSR,PPP2R5B,CCNA1,SATB1,DNM1L,PMAIP1,DNAJA1,MADD,ADD1,IGFBP6,BCAP31,BIRC3,RELA,IGF2R
HALLMARK_PI3K_AKT_MTOR_SIGNALING	0.00764557	0.0144721	0.407018	0.562752	1.50768	103	CDKN1A,EGFR,TNFRSF1A,GRK2,CALR,MAP2K3,SLC2A1,TIAM1,RAC1,RPS6KA3,PAK4,RIPK1,CLTC,PFN1,ARHGDIA,RALB,RPS6KA1,RPTOR,MYD88,HSP90B1,PPP2R1B,CFL1,ACTR3,ACTR2,TSC2,CAB39,ITPR2,GSK3B,CSNK2B,MAPK9,PTPN11,PPP1CA,YWHAB,GRB2,MAPK1,ACACA,PDK1,PIKFYVE,IRAK4,TRAF2,MAP3K7
HALLMARK_MYC_TARGETS_V2	0.0508704	0.0702537	0.321776	0.591628	1.4703	58	TCOF1,DUSP2,PPRC1,IPO4,HK2,MYBBP1A,PRMT3,UTP20,PES1,RRP12,MCM4,NOLC1,GRWD1,MCM5,HSPD1,SRM,MYC,NOC4L,MAP3K6,WDR43,PA2G4,NOP2,MPHOSPH10,PLK1,DDX18,IMP4
HALLMARK_UNFOLDED_PROTEIN_RESPONSE	0.00503599	0.0104917	0.407018	0.554925	1.49849	113	HYOU1,SLC7A5,CCL2,EDEM1,HSPA5,VEGFA,EIF4G1,PDIA6,CALR,KHSRP,SHC1,ERN1,SRPRA,SPCS3,BAG3,SEC31A,YWHAZ,ERO1A,SSR1,NOP14,DNAJC3,SLC30A5,HSP90B1,NFYA,FKBP14,PDIA5,WFS1,CNOT6,DDIT4,EIF2S1,NOLC1,DCP1A,EDC4,EXOC2,FUS,DCTN1,DKC1,ALDH18A1,DDX10,DNAJB9,TSPYL2,GOSR2,TATDN2,H2AX,DCP2,PREB,GEMIN4,EIF2AK3,EXOSC9,EIF4A1,HERPUD1,XPOT,CNOT4,CEBPB
HALLMARK_NOTCH_SIGNALING	0.0519878	0.0702537	0.245042	0.628035	1.40492	32	CCND1,NOTCH1,PPARD,NOTCH2,NOTCH3,MAML2,TCF7L2,JAG1,FZD5,FZD1,CUL1,LFNG,PRKCA,WNT5A,DTX1,DLL1
HALLMARK_PROTEIN_SECRETION	0.0160013	0.0236002	0.352488	0.556234	1.47905	95	EGFR,SEC24D,PAM,ARCN1,SEC31A,RPS6KA3,CLTC,CTSC,TMED10,GBF1,LMAN1,COPB2,TPD52,TMED2,RAB14,USO1,AP1G1,AP2B1,DNM1L,ABCA1,AP3B1,GNAS,IGF2R,MAPK1,TMX1,ANP32E,OCRL,CLCN3,SNAP23,ARFGAP3,VAMP3,RAB22A,ARFGEF1,COPB1,BNIP3,KRT18,YIPF6,KIF1B,ADAM10,TOM1L1,GOLGA4,RAB2A,GOSR2,CAV2,ARF1,DST,ARFIP1,ARFGEF2,MON2
HALLMARK_MYC_TARGETS_V1	0.00781492	0.0144721	0.38073	0.498862	1.41012	200	LDHA,HNRNPA1,HNRNPD,SRSF1,SF3A1,FAM120A,MCM6,PRPS2,SF3B3,KPNB1,PPM1G,YWHAQ,CANX,HPRT1,VDAC1,CAD,G3BP1,PSMD1,TRIM28,EIF4G2,DHX15,NCBP1,PABPC1,HSP90AB1,PTGES3,SNRPD1,RRM1,PSMD3,SYNCRIP,HNRNPU,HNRNPA3,GOT2,RAD23B,PSMA1,SMARCC1,SRSF3,SRPK1,PSMD7,HNRNPA2B1,CSTF2,NCBP2,TRA2B,MCM4,EIF2S1,NOLC1,SRSF7,SRSF2,PSMD14,CDC45,ORC2,MCM5,SNRPA,RNPS1,HSPD1,GSPT1,SRM,CUL1,PABPC4,ETF1,TCP1,SET,MYC,EIF1AX,PSMB3,PGK1,…
HALLMARK_PANCREAS_BETA_CELLS	0.756204	0.756204	0.044064	0.345146	0.811101	39	VDR,STXBP1,NKX6-1
HALLMARK_PEROXISOME	0.130775	0.155685	0.249247	-0.38468	-1.21588	101	PEX2,IDI1,HSD17B11,HMGCL,IDH1,SLC25A4,GSTK1,PEX11B,FDPS,ECH1,SOD1,ITGB1BP1,ACAA1,SIAH1,PRDX5,TSPO,FIS1,ACOT8,PRDX1,ALDH9A1,ALDH1A1,ECI2,CADM1,PEX6,ABCC5,GNPAT,RXRG,SOD2
HALLMARK_P53_PATHWAY	0.0119303	0.0205695	0.38073	0.497272	1.40365	199	LIF,PTPRE,PITPNC1,CDKN1A,HBEGF,CD82,TGFA,PLXNB2,TGFB1,IER3,NOTCH1,VDR,POM121,RGS16,RHBDF2,CDKN2B,TM4SF1,PDGFA,ZFP36L1,SEC61A1,STEAP3,CCNK,EPHA2,CD81,S100A10,KIF13B,SP1,PTPN14,PLK3,AEN,SLC7A11,KLF4,CCND3,FUCA1,TSC22D1,SLC35D1,SPHK1,MDM2,BTG1,TAX1BP3,KRT17,PERP,ELP1,DDIT4,IRAK1,CYFIP2,DGKA,MAPKAPK3,PROCR,PHLDA3,CSRNP2,HSPA4L,RB1,BAIAP2,CCP110,RXRA,ZMAT3,NOL8,SDC1,TSPYL2,INHBB,SOCS1,HRAS,DDB2,RAB40C…
HALLMARK_UV_RESPONSE_UP	0.0139191	0.0217485	0.38073	0.502467	1.39404	157	NR4A1,FURIN,MMP14,AGO2,CDKN2B,HTR7,RHOB,JUNB,NPTX2,FOSB,MARK2,WIZ,PRKACA,BSG,CCND3,EIF2S3,CHRNA5,DLG4,GLS,CXCL2,BTG1,RPN1,OLFM1,HSPA13,HNRNPU,AQP3,TFRC,DNAJA1,PDAP1,HYAL2,PPAT,IL6ST,PRKCD,FEN1,ABCB1,GAL,AMD1,ALAS1,STARD3,GRPEL1,EIF5,DDX21,BCL2L11,PTPRD,BTG3,H2AX,NUP58,LYN,ICAM1,ENO2,GRINA,GCH1,FKBP4,CNP,MGAT1,ALDOA,CYB5B
HALLMARK_REACTIVE_OXYGEN_SPECIES_PATHWAY	0.495677	0.505793	0.063079	0.403334	0.990461	49	PRNP,ABCC1,G6PD,JUNB,GLRX,SBNO2,GSR,SRXN1,PTPA,SCAF4,PFKP,GCLM,FES,SELENOS,MGST1,ATOX1
HALLMARK_SPERMATOGENESIS	0.167421	0.190251	0.234393	-0.354148	-1.13788	120	GSTM3,HSPA2,ARL4A,PSMG1,PEBP1,LDHC,NEK2,SEPTIN4,SPMAP2,GAPDHS,CDKN3,KIF2C,MLLT10,ZC2HC1C,MLF1,NPHP1,CCNB2,RPL39L,GAD1,AURKA,DDX25,CDK1,LPIN1,PARP2,PCSK1N,PCSK4,PHF7,TNNI3,VDAC3,ELOVL3,TTK,IP6K1,SCG5
HALLMARK_E2F_TARGETS	0.0124095	0.0206824	0.38073	0.488866	1.38187	200	HMGA1,RRM2,CDKN1A,DNMT1,HNRNPD,SRSF1,SMC1A,MCM6,PRKDC,LMNB1,MKI67,UBR7,POLE,CBX5,SSRP1,NUP205,MYBL2,CNOT9,LYAR,SYNCRIP,TUBG1,LIG1,TFRC,RPA1,CIT,EZH2,NUP153,RBBP7,E2F8,TRA2B,CDC25A,TIMELESS,MCM4,EIF2S1,NOLC1,DONSON,PSIP1,TMPO,SRSF2,CTCF,ORC2,MMS22L,MCM5,DDX39A,TRIP13,ASF1B,GSPT1,TCF19,ANP32E,SNRPB,POLD1,NUDT21,IPO7,EED,GINS3,MYC,PAICS,MSH2,CCP110,PSMC3IP,CHEK1,MELK,WDR90,STAG1,HELLS,BRCA1,ATAD2,DI…
HALLMARK_MYOGENESIS	0.0160481	0.0236002	0.352488	0.489051	1.37577	192	COL6A3,IGFBP3,CDKN1A,HBEGF,MYH9,WWTR1,PRNP,AGRN,PDLIM7,SMTN,PLXNB2,TGFB1,NOTCH1,BHLHE40,MEF2D,ITGB5,SPARC,SVIL,ITGB1,ERBB3,TAGLN,FLII,COL4A2,GJA5,SPHK1,PDE4DIP,MYO1C,FGF2,TSC2,TPM3,SYNGR2,LARGE1,FST,MAPRE3,TEAD4,EPHB3,BIN1,ITGA7,KLF5
HALLMARK_FATTY_ACID_METABOLISM	0.00353625	0.0076875	0.431708	-0.426275	-1.41155	153	TP53INP2,H2AZ1,GLUL,GABARAPL1,IDI1,SDHD,MDH1,HSD17B11,HPGD,HMGCL,IDH1,EPHX1,UBE2L6,PDHB,HMGCS1,ACAT2,UROD,BPHL,ENO3,ECH1,GAPDHS,NTHL1,ALDH3A2,ACAA1,ERP29,IDH3B,UROS,SUCLG1,MIX23,ACOT8,BLVRA,APEX1,ACAA2,ALDH9A1,CBR1,ALDH1A1,HSD17B7,GSTZ1,SDHC,CYP1A1,ECI2,GRHPR,REEP6,DECR1,ACOT2,INMT,ALAD,ACSS1
HALLMARK_INTERFERON_ALPHA_RESPONSE	0.0222686	0.0318123	0.352488	-0.459149	-1.43477	97	TXNIP,IFIT3,TMEM140,OAS1,UBE2L6,TDRD7,PLSCR1,STAT2,IRF9,B2M,IFIT2,BST2,GBP2,PSMB9,MVB12A,IRF7,ISG15,TRAFD1,ELF1,NCOA7,USP18,DHX58,UBA7,PSMB8,RTP4,LGALS3BP,OASL,CASP1,SAMD9L,IFI44L,HERC6,EPSTI1,GBP4,IFITM2,TRIM26,MX1,GMPR,IFI44,SP110
HALLMARK_OXIDATIVE_PHOSPHORYLATION	2.7532e-15	6.88299e-14	1.00732	-0.670916	-2.26265	199	PDK4,SDHD,MDH1,ISCU,COX5B,MPC1,ATP5PO,MRPL34,TIMM17A,NNT,ATP6V1G1,ATP5PB,COX15,IDH1,ATP5F1A,PDHB,ATP5MC1,MGST3,SLC25A4,LDHB,SDHB,NDUFB5,CYB5A,BDH2,NDUFS4,MRPS15,GPX4,MRPL15,NDUFS3,AFG3L2,COX7C,UQCRFS1,OAT,COX7B,TIMM8B,UQCRH,NDUFA7,ATP5PD,COX4I1,ECH1,ATP6V0E1,TIMM50,COX6C,COX7A2,UQCRQ,COX7A2L,ATP5F1C,SLC25A11,NDUFB3,ATP5F1B,NDUFA2,COX6B1,NDUFS7,COX6A1,ATP6V1H,ACAA1,NDUFA3,BCKDHA,UQCRB,IDH3B,CYC1,U…
HALLMARK_WNT_BETA_CATENIN_SIGNALING	0.105572	0.131965	0.164406	0.544171	1.29468	42	NOTCH1,NCOR2,LEF1,CSNK1E,PPARD,TCF7,MAML1,JAG1,WNT5B,NUMB,FZD8,AXIN1,FZD1,CUL1,MYC,DLL1,SKP2,NCSTN,ADAM17,RBPJ,HDAC2
HALLMARK_XENOBIOTIC_METABOLISM	0.0613393	0.0786402	0.321776	-0.358904	-1.21012	194	APOE,ID2,HES6,ABCC2,ATOH8,PDK4,GABARAPL1,TYR,CYP27A1,GCNT2,GSTM4,IDH1,EPHX1,BLVRB,SLC46A3,NQO1,CYB5A,HACL1,DDT,ARG2,ADH5,GCLC,BPHL,AOX1,PINK1,ECH1,MPP2,PTGES,NDRG2,RAP1GAP,COMT,PSMB10,TTPA,JUP,IGF1,ALDH9A1,CBR1,PTGR1,CYP1A1,FBLN1,GSTO1,DHRS1,GAD1

## Sheet: ST2D, MeWo EML4-ALK vs CTRL
pathway	pval	padj	log2err	ES	NES	size	leadingEdge
HALLMARK_ADIPOGENESIS	0.474419	0.504701	0.0550211	0.359494	1.0002	197	ANGPTL4,LAMA4,PFKFB3,BCL6,PLIN2,ESYT1,SOWAHC,YWHAG,CAVIN1,ABCA1,PHLDB1,ATP1B3,TALDO1,MGLL,SLC5A6,APLP2,CD151,BAZ2A,DHRS7,REEP5,ELOVL6,DNAJB9,PIM3,ACLY,GRPEL1,AGPAT3,SNCG,LPCAT3,RIOK3,ACOX1,CRAT,GPD2,SLC1A5,TANK,ESRRA,GBE1,RAB34,PFKL,PPM1B,ARAF,SLC25A10,CMPK1,CPT2,CD302,ABCB8,G3BP2,DLAT,RETSAT,ITSN1,PREB,ITGA7
HALLMARK_TNFA_SIGNALING_VIA_NFKB	1.4248e-21	7.12398e-20	1.20398	0.790274	2.20227	198	LIF,EGR3,INHBA,SOCS3,AREG,RCAN1,CCL2,TNC,CDKN1A,CLCF1,EGR1,NR4A1,PMEPA1,SERPINB2,PTPRE,PLAUR,BCL3,PHLDA2,PHLDA1,SDC4,TRIB1,DUSP5,SLC2A3,NAMPT,KDM6B,GFPT2,VEGFA,MCL1,JUNB,PTGS2,IER3,BHLHE40,HBEGF,BCL2A1,CCND1,TRAF1,DUSP1,FOSL1,KLF2,B4GALT1,ZFP36,PFKFB3,BCL6,SERPINB8,NR4A2,CD44,PLPP3,IL1B,RHOB,IL7R,IER2,ABCA1,FOSB,KLF9,CXCL3,SLC16A6,LDLR,TSC22D1,KYNU,DUSP2,IRS2,SIK1,IFIT2,NFKB2,SERPINE1,EGR2,MAP2K3…
HALLMARK_IL6_JAK_STAT3_SIGNALING	1.22784e-10	1.22784e-09	0.826657	0.814292	2.07459	80	SOCS3,ITGB3,OSMR,IL13RA1,IL1R1,IL4R,IL17RA,TNFRSF1A,TGFB1,CBL,CD44,TNFRSF21,PLA2G2A,MYD88,IL1B,PDGFC,CXCL3,CCR1,STAT3,TNFRSF12A,SOCS1,IFNAR1,CD9,IFNGR2,PTPN1,CXCL1,IL6ST,CCL7,IL18R1,STAM2,GRB2,PTPN11,TNFRSF1B,STAT1,PTPN2,IL15RA,LTBR,LEPR
HALLMARK_EPITHELIAL_MESENCHYMAL_TRANSITION	3.31727e-14	8.29317e-13	0.965328	0.731822	2.03938	198	SPP1,INHBA,AREG,IGFBP3,TIMP3,ITGB3,FN1,SERPINE2,MMP1,TNC,COL5A3,NT5E,PMEPA1,TIMP1,COL6A3,PLAUR,SDC4,PDLIM4,MMP14,VEGFA,CD59,LOXL2,GPC1,DPYSL3,TGM2,PVR,TGFB1,TGFBI,NNMT,ITGA5,CD44,CRLF1,TFPI2,FLNA,GLIPR1,SNTB1,VCAN,RHOB,BMP1,P3H1,THBS1,PLOD3,FBLN5,NOTCH2,PPIB,CALU,FUCA1,CDH2,PLOD2,SPARC,ITGB5,QSOX1,ITGB1,FBN1,CXCL8,SERPINE1,TNFRSF12A,PLOD1,ITGA2,TNFRSF11B,ANPEP,SDC1,LAMC1,VIM,TPM4,MATN3,CXCL1,PMP2…
HALLMARK_INFLAMMATORY_RESPONSE	1.01892e-11	1.27366e-10	0.875325	0.708963	1.97759	199	LIF,INHBA,ITGB3,CCL2,CDKN1A,TIMP1,PTPRE,PLAUR,NAMPT,MMP14,RGS16,OSMR,IL1R1,IL4R,CD82,HBEGF,PVR,ADM,AXL,CHST2,SGMS2,CD55,DCBLD2,ITGA5,LY6E,IL1B,IL7R,ITGB8,ABCA1,LDLR,CXCL8,SERPINE1,ATP2A2,IFNAR1,HIF1A,IFNGR2,SPHK1,ICAM1,RIPK2,NFKB1,MET,CCL7,IL18R1,RHOG,TAPBP,IL15,TNFRSF1B,PDPN,IL1A,RNF144B,FZD5,SLC7A1,NLRP3,IL15RA,RELA,HRH1,ADRM1,ADORA2B,MYC,GPR132,IL10,SELENOS,IFITM1,PCDH7,TNFSF10,SCN1B,KLF6,ICOS…
HALLMARK_KRAS_SIGNALING_UP	2.45805e-10	2.04837e-09	0.814036	0.683388	1.89955	194	LIF,SPP1,INHBA,SERPINA3,ANGPTL4,IGFBP3,PLAUR,NRP1,ALDH1A3,PLAT,TRIB1,TMEM158,RGS16,GFPT2,PTGS2,KCNN4,DUSP6,HBEGF,TRAF1,AKAP12,CBL,GLRX,DCBLD2,SEMA3B,EMP1,SPRY2,IL1B,ANKH,IL7R,IL33,FUCA1,DNMBP,ERO1A,MAP7,TSPAN13,ENG,TOR1AIP2,ITGA2,TFPI,AMMECR1,BIRC3,AVL9,KLF4,PRDM1,EVI5,SATB1,PLEK2,PRELID3B,STRN,TNFRSF1B,GABRA3,WDR33
HALLMARK_IL2_STAT5_SIGNALING	1.72328e-09	1.23091e-08	0.788187	0.674816	1.88052	198	LIF,SPP1,PLEC,NT5E,SPRY4,NRP1,ADAM19,PHLDA1,FURIN,SLC2A3,RGS16,PRNP,IL4R,IL1RL1,BHLHE40,TGM2,TRAF1,SPRED2,CD44,PNP,TNFRSF21,PLIN2,TIAM1,EMP1,NFKBIZ,RHOB,HK2,MYO1E,RORA,P4HA1,IFITM3,LCLAT1,IGF1R,CD81,SOCS1,HIPK2,HUWE1,CTLA4,AHNAK,BATF3,SNX9,S100A1,MAFF,ENPP1,NCOA3,WLS,CCND3,ITGA6,SYNGR2,BMPR2,ITGAV,CYFIP1,CDC6,IKZF2,CKAP4,IL18R1,TTC39B,TNFRSF1B,SOCS2,CDC42SE2,MYO1C,CST7,SCN9A,NDRG1,TWSG1,MYC,ABCB1…
HALLMARK_BILE_ACID_METABOLISM	0.26	0.302326	0.195789	-0.342066	-1.06687	108	SLC22A18,IDI1,CYP27A1,OPTN,ABCA8,HSD17B11,EFHC1,BCAR3,IDH1,ABCA9,HACL1,PXMP2,NR3C2,PEX6,SOD1,LIPE,ALDH9A1,PEX12,PRDX5,FADS1,RXRG,GSTK1,PHYH,ABCD3,ALDH1A1,GNPAT,SLC27A5,HSD17B6,SULT2B1
HALLMARK_CHOLESTEROL_HOMEOSTASIS	0.432	0.469565	0.0659816	0.406848	1.02334	72	PLAUR,ANTXR2,GLDC,FASN,ERRFI1,SEMA3B,S100A11,CXCL16,LDLR,ABCA2,TNFRSF12A,CD9,ACTG1,CPEB2,LGMN,PDK3
HALLMARK_ALLOGRAFT_REJECTION	3.59593e-09	2.24746e-08	0.774939	0.676883	1.8689	185	LIF,IL11,INHBA,CCL2,TIMP1,BCL3,IL4R,IL27RA,TGFB1,WARS1,ITK,EGFR,FLNA,CD47,IL1B,CCR1,IFNAR2,SOCS1,TAP2,HIF1A,CSK,IFNGR2,EIF5A,ICAM1,ELF4,CCND3,GZMB,RIPK2,TPD52,CCL7,TAPBP,IL16,IL15,EIF4G3,STAT1,NLRP3,GALNT1,DEGS1,CD74,SOCS5,GLMN,JAK2,GCNT1,TAP1,EIF3A,PRF1,MAP3K7,FYB1,IL10,TLR6,DYRK3,EIF3J,BRCA1,ICOSLG,EREG,UBE2N,ETS1,INHBB,DARS1,ABCE1,NME1,ACVR2A,UBE2D1,CD7,TRAF2
HALLMARK_COAGULATION	1.19826e-06	4.2795e-06	0.643552	0.686081	1.84991	129	TIMP3,ITGB3,FN1,MMP1,TIMP1,SERPINB2,PLAT,CAPN5,FURIN,MMP14,DUSP6,CAPN2,KLF7,SERPINA1,TFPI2,PRSS23,FGG,BMP1,THBS1,SPARC,FBN1,SERPINE1,ITGA2,ARF4,CSRP1,RAC1,CD9,S100A1,MAFF,USP11,MMP2,F12,CTSB,P2RY1,CRIP2,HTRA1,WDR1,ACOX2,LGMN,S100A13,FGA,CTSO,GNB2,C1S,APOA1,CASP9,GSN,SERPING1
HALLMARK_DNA_REPAIR	0.0516904	0.0717923	0.321776	-0.360855	-1.1829	149	ARL6IP1,TP53,GTF2H1,STX3,POLB,POLR3GL,TAF12,GSDME,GTF2H5,ZWINT,SNAPC5,POLR1D,ADA,GPX4,POLE4,DUT,AGO4,MRPL40,POLR2K,NME4,RFC3,VPS37D,GMPR2,TYMS,NME3,PCNA,EIF1B,ERCC2,AK1,SUPT4H1,GTF2H3,SF3A3,POLL,BRF2,TSG101,AAAS,GTF2B,IMPDH2,RFC5,POLR2G,TARBP2,MPC2,POLR3C,POLR2E,SURF1,ERCC5,RAD51,NELFE,ITPA,RPA2,POLR1C,RPA3,UMPS,PRIM1,POLH,EDF1,NFX1,SNAPC4,SAC3D1
HALLMARK_HYPOXIA	2.2106e-08	1.22811e-07	0.733762	0.655782	1.82748	198	ANGPTL4,IGFBP3,STC1,CDKN1A,PLAUR,SDC4,SLC2A3,MT2A,VEGFA,CHST3,IER3,GPC1,BHLHE40,TGM2,ADM,AKAP12,DUSP1,SRPX,MYH9,CHST2,TGFBI,LDHA,ZFP36,ISG20,PFKFB3,GLRX,KLF7,ERRFI1,HSPA5,EGFR,P4HA2,PLIN2,IDS,SDC3,PAM,SDC2,HK2,SLC2A1,AK4,CAVIN1,UGP2,DDIT4,RORA,P4HA1,IRS2,SERPINE1,ERO1A,SLC6A6,TMEM45A,GYS1,TGFB3,PDK1,EFNA1,HDLBP,AMPD3,MAFF,B3GALT6,TPD52,HK1,GPI,CAVIN3,CCN2,PGK1,BTG1,TPI1,IGFBP1,EFNA3,PGM2,GAPDH,PD…
HALLMARK_ANGIOGENESIS	7.4015e-05	0.000205597	0.538434	0.803481	1.81525	32	SPP1,STC1,TIMP1,NRP1,VEGFA,TNFRSF21,PDGFA,VCAN,VAV2,FGFR1,ITGAV
HALLMARK_ESTROGEN_RESPONSE_EARLY	6.40825e-08	3.20412e-07	0.704976	0.646421	1.7985	197	EGR3,AREG,SLC26A2,HR,CYP26B1,BHLHE40,CELSR1,CALB2,SLC7A5,SEC14L2,TGM2,CCND1,ENDOD1,FHL2,EEIG1,ABHD2,LAD1,B4GALT1,FASN,INPP5F,CD44,TSKU,SEMA3B,RARA,TIAM1,PRSS23,NCOR2,AFF1,TFAP2C,PODXL,SLC2A1,FLNB,SVIL,FOXC1,GFRA1,NRIP1,SLC1A1,IGF1R,PMAIP1,SLC39A6,WWC1,RAB31,AQP3,MINDY1,SLC16A1,KLF4,RETREG1,CANT1,RAB17,IL6ST,DYNLT3,MYBBP1A,WFS1,SNX24,MAST4,UGCG,SH3BP5,ZNF185,FKBP5,OLFM1,KDM4B,MLPH,KRT15,KRT8,JAK2,…
HALLMARK_ANDROGEN_RESPONSE	2.63404e-05	7.74718e-05	0.57561	0.679791	1.7794	99	SLC26A2,PMEPA1,ALDH1A3,NKX3-1,ADAMTS1,ZMIZ1,CCND1,AKAP12,ABHD2,SEC24D,ACTN1,B4GALT1,ANKH,ACSL3,MAF,RPS6KA3,TSC22D1,UAP1,SPCS3,MAP7,CDK6,LMAN1,INSIG1,CCND3,PGM3,PDLIM5,ITGAV,DHCR24,TPD52,ELL2,TNFAIP8,DNAJB9,ABCC4,XRCC5,FKBP5,GSR,ADRM1,NDRG1,ELK4,KRT8,SRF,RRP12,ELOVL5,STK39,SLC38A2,CENPN,PTPN21,BMPR1B,SGK1,PA2G4,UBE2I
HALLMARK_GLYCOLYSIS	2.38086e-07	1.08221e-06	0.690132	0.636472	1.77366	198	ANGPTL4,IGFBP3,STC1,NT5E,CAPN5,IL13RA1,VEGFA,IER3,GPC1,CHST1,TGFA,AGRN,CHST2,SLC16A3,TGFBI,B4GALT1,LDHA,ISG20,HOMER1,GLRX,HSPA5,CHPF,EGFR,CD44,P4HA2,SDC3,PAM,G6PD,SDC2,ME2,VCAN,FUT8,HK2,B3GAT1,AK4,UGP2,PMM2,HS2ST1,DDIT4,PLOD2,P4HA1,IRS2,QSOX1,ERO1A,GLCE,TALDO1,PLOD1,PKM,GFPT1,GYS1,COPB2,PYGB,EXT2,SDC1,HDLBP,SRD5A3,CHPF2,B3GALT6,MET,PGK1,TPI1,EFNA3,HS6ST2,GMPPB,PGM2,PDK3,DSC2,CLN6,ADORA2B,PFKP,CHS…
HALLMARK_G2M_CHECKPOINT	0.144676	0.185482	0.120985	0.42252	1.17744	198	HMGA1,BCL3,MT2A,MAP3K20,SLC7A5,CCND1,TGFB1,MCM6,SRSF1,ABL1,NOTCH2,SLC12A2,UPF1,RASAL2,HIF1A,SMC1A,HNRNPD,KPNB1,RBM14,E2F3,NUP50,G3BP1,SNRPD1,PAFAH1B1,CDC6,SYNCRIP,E2F4,TOP1,PURA,TLE3,CCNT1,TRA2B,MKI67,RAD23B,SMARCC1,CHMP1A,HIRA,AMD1,SLC7A1,NCL,LMNB1,RBL1,HNRNPU,STAG1,CDC7,CDC27,MYBL2,PML,MYC,ODF2,NOLC1,TENT4A,LIG3,SMAD3,CTCF,ATRX,CHEK1,POLE,CENPE,CUL3,SFPQ,CDC45,CUL5,TMPO,CUL1,TNPO2,FBXO5,SMC4,GS…
HALLMARK_COMPLEMENT	4.04681e-07	1.67836e-06	0.674963	0.638904	1.77327	192	FN1,SH2B3,TIMP1,SERPINB2,PLAUR,CTSL,PLAT,DUSP5,MMP14,CD59,DUSP6,CD55,HSPA5,SERPINA1,TFPI2,DOCK4,CALM1,LAP3,KYNU,CTSC,SERPINE1,EHD1,USP14,PDP1,GNAI2,CSRP1,PFN1,DGKG,MAFF,CXCL1,GNG2,GNB4,GZMB,PCLO,CTSB,CASP4,PRSS3,RHOG,GRB2,TIMP2,DOCK9,PPP4C,LGMN,PRKCD,S100A13,PHEX,DGKH,GPD2,SRC,RNF4,COL4A2,CTSO,KIF2A,JAK2,GNB2,C1S,PRCP,CASP9,PPP2CB,SERPING1,CA2,USP15,ADAM9,USP8,CBLB,ZEB1,PIK3CA,BRPF3,ATOX1,VCPIP1,…
HALLMARK_TGF_BETA_SIGNALING	0.000278401	0.000662859	0.498493	0.730134	1.76924	54	SLC20A1,PMEPA1,FURIN,JUNB,WWTR1,TGFB1,NCOR2,LTBP2,THBS1,XIAP,ID1,SERPINE1,ENG,HIPK2,RAB31,TJP1,IFNGR2,BMPR2,RHOA,TGIF1,FKBP1A,PPP1CA,SKIL,ACVR1,APC,CDK9,SMURF2,SKI,MAP3K7,SMAD3,TGFBR1
HALLMARK_HEME_METABOLISM	0.350528	0.398327	0.0699459	0.383062	1.06188	190	DMTN,SLC25A37,ENDOD1,SMOX,MOCOS,MFHAS1,P4HA2,SLC22A4,LRP10,MINPP1,SLC2A1,BACH1,PPP2R5B,MAP2K3,GAPVD1,BSG,AQP3,SLC7A11,GDE1,CCND3,ELL2,TOP1,CTSB,MARK3,SLC30A1,TFRC,NFE2L1,TRIM10,NFE2,SLC10A3,FOXJ2,RIOK3,ARHGEF12,GMPS,CDC27,PC,KHNYN,TSPAN5,GCLM,ADD1,CPOX,TRIM58,SYNJ1,CA2,USP15,CLCN3,ERMAP,KLF3,ABCG2,TNRC6B
HALLMARK_INTERFERON_GAMMA_RESPONSE	4.36373e-07	1.67836e-06	0.674963	0.629426	1.75122	197	SOCS3,CCL2,CDKN1A,NAMPT,MT2A,IL4R,PTGS2,CD274,WARS1,ISG20,RSAD2,PNP,LY6E,MYD88,LAP3,RIPK1,IFIT2,TMT1B,IFITM3,HELZ2,STAT3,IFNAR2,SOCS1,IDO1,HIF1A,PTPN1,TRIM14,ICAM1,TRIM25,SECTM1,NCOA3,OAS2,SPPL2A,RIPK2,MVP,ZNFX1,NFKB1,NLRC5,CCL7,CASP4,PELI1,TOR1B,TAPBP,IL15,OASL,BTG1,RNF213,ADAR,IFIT1,PSMA3,CASP8,STAT1,IFI44L,PTPN2,IL15RA,CMPK2,MX2,PFKP,ISG15,CD74,JAK2,PARP14,PML,TAP1,PARP12,C1S,IFI27,MTHFD2,APOL…
HALLMARK_APICAL_JUNCTION	1.50384e-06	5.01279e-06	0.643552	0.614808	1.71054	197	SHROOM2,ITGA3,CD274,ZYX,CALB2,MAP3K20,CTNNA1,TRAF1,MYH9,TGFBI,ACTN4,ACTN1,B4GALT1,EGFR,SDC3,PCDH1,ACTB,NECTIN1,VCAN,BMP1,SHC1,ITGB1,FBN1,ICAM5,ITGA2,TNFRSF11B,SKAP2,CLDN18,TJP1,GNAI2,VAV2,PFN1,CD276,RAC2,RHOF,JAM3,ICAM1,INSIG1,NLGN2,PKD1,ARPC2,NECTIN3,ACTG1,AMIGO2,MMP2,GTF2F1,SLIT2,RASA1,ADAMTS5,VASP,MPZL1,FSCN1,RSU1,NF2,INPPL1,NECTIN2,ADAM15,DHX16,CAP1,CRAT,SRC,PARVA,IKBKG,TUBG1,CLDN6
HALLMARK_ESTROGEN_RESPONSE_LATE	1.89267e-05	5.91458e-05	0.57561	0.587943	1.63843	198	EGR3,SERPINA3,AREG,SLC26A2,UGDH,HR,CYP26B1,ATP2B4,SLC7A5,CCND1,EEIG1,ABHD2,EMP2,ZFP36,ISG20,SERPINA1,CD44,TFPI2,SEMA3B,TIAM1,PRSS23,NCOR2,AFF1,TFAP2C,FLNB,DUSP2,FOXC1,NRIP1,HPRT1,TSPAN13,PKP3,RAB31,CD9,SLC16A1,KLF4,CCNA1,PRKAR2B,LLGL2,CDC6,IL6ST,DYNLT3,WFS1,PERP,FKBP5,OLFM1,ACOX2,GAL,LARGE1,JAK2,FARP1,HSPA4L,CISH,ELOVL5,IGFBP4,CA2,ADD3,SNX10,AMFR,SLC29A1,FABP5,GJB3,FGFR3,GFUS,SGK1
HALLMARK_MITOTIC_SPINDLE	0.000113961	0.000299897	0.538434	0.579073	1.61527	199	SHROOM2,PXN,EZR,MYH9,ACTN4,ARAP3,FLNA,TIAM1,OPHN1,PLEKHG2,DOCK4,RASA2,ARHGAP27,ABL1,STAU1,PREX1,LLGL1,NOTCH2,CLASP1,FLNB,MYO1E,AKAP13,MYO9B,CDC42EP1,RASAL2,KIF3B,SMC1A,BCR,DYNC1H1,ARHGDIA,TUBGCP2,HOOK3,SUN2,RHOF,CDC42EP2,PAFAH1B1,PDLIM5,CEP250,TRIO,RASA1,PCNT,ABR,FSCN1,SEPTIN9,NCK2,TLK1,RANBP9,ALMS1,LMNB1,APC,CLIP2,ARHGEF7,TBCD,KATNB1,ARHGEF12,ATG4B,SOS1,FARP1,CDC27,RAB3GAP1,KLC1,LRPPRC,KIF3C,ROC…
HALLMARK_MTORC1_SIGNALING	0.000200023	0.000500057	0.518848	0.560625	1.56528	200	STC1,CDKN1A,SLC2A3,NAMPT,RRM2,BHLHE40,SLC7A5,WARS1,EDEM1,LDHA,GLRX,HSPA5,PNP,G6PD,HK2,ACSL3,SLC2A1,AK4,LDLR,DDIT4,CALR,CTSC,PLOD2,P4HA1,SDF2L1,PITPNB,ERO1A,HPRT1,SRD5A1,ATP2A2,MAP2K3,SLC6A6,SKAP2,PSMD12,SSR1,ACTR3,SLC7A11,HSP90B1,PDK1,TOMM40,CD9,ACTR2,INSIG1,USO1,DHCR24,GSK3B,IGFBP5,GPI,CANX,ELOVL6,RPN1,RAB1A,PSMD14,PSME3,PGK1,ARPC5L,TFRC,TPI1,GSR,PDAP1,PSMD13,ACLY,PSMA3,LGMN,ETF1,FKBP2,GAPDH,UFM…
HALLMARK_APOPTOSIS	0.000811186	0.0018436	0.477271	0.567396	1.55044	160	SLC20A1,EGR3,TIMP3,CDKN1A,TIMP1,PLAT,MCL1,IER3,CCND1,DAP,ISG20,LEF1,CD44,ERBB2,RARA,EMP1,IL1B,ANKH,RHOB,CREBBP,CASP2,XIAP,PPP2R5B,IFITM3,PPP3R1,PMAIP1,TNFRSF12A,ERBB3,BIRC3,DNAJC3,CCNA1,MMP2,DNM1L,DNAJA1,SATB1,CASP4,IGFBP6,GSR,TIMP2,IL1A,BCAP31,CASP8,ETF1,MADD,RELA,TAP1,PRF1,ADD1,CASP9,ROCK1,GSN,CFLAR,BCL2L2,TNFSF10,BRCA1,EREG,GCH1,ENO2,LMNA,BMP2
HALLMARK_KRAS_SIGNALING_DN	0.870436	0.870436	0.027167	0.293687	0.810428	181	SERPINB2,CHST2,ENTPD7,RSAD2,NR4A2,KMT2D,MFSD6,CCNA1,SLC16A7,SKIL,IFI44L,KRT15,GDNF,ARHGDIG,LFNG,FGFR3,C5,BMPR1B,RYR2,SGK1,SOX10,ZNF112,DLK2,STAG3,MAST3,MAGIX
HALLMARK_UV_RESPONSE_DN	0.00171072	0.00371896	0.45506	0.567565	1.53699	143	ITGB3,NRP1,RUNX1,SYNJ2,BHLHE40,ZMIZ1,ATP2B4,DUSP1,MAP1B,FHL2,SIPA1L1,ERBB2,KCNMA1,PLPP3,ABCC1,SDC2,KALRN,MMP16,RASA2,FBLN5,NOTCH2,LDLR,NFIB,LTBP1,ID1,SERPINE1,IGF1R,MGLL,TFPI,TJP1,VAV2,LAMC1,INSIG1,PMP22,PRKAR2B,PDLIM5,NFKB1,IGFBP5,MET,BDNF,SLC7A1,ARHGEF9,SPOP,PIAS3,ADORA2B,WDR37,GCNT1,GRK5,CDK13,MYC,CDON,TENT4A,SMAD3,RND3,ATRN,DLC1,ATRX,ADD3,PTPN21,PRDM2,SCAF8,PIK3CD,APBB2,ATP2B1,CDC42BPA,ACVR2A…
HALLMARK_HEDGEHOG_SIGNALING	0.0375375	0.056826	0.287857	0.644907	1.48144	36	NRP1,VEGFA,CELSR1,NRCAM,MYH9,NRP2,OPHN1,ADGRG1,CDK6,L1CAM,RASA1,TLE3,NKX6-1,CRMP1,PML,SHH
HALLMARK_PI3K_AKT_MTOR_SIGNALING	0.00788758	0.0157752	0.38073	0.556638	1.46488	103	CDKN1A,TNFRSF1A,GRK2,EGFR,MYD88,TIAM1,SLC2A1,RPS6KA3,CALR,RIPK1,ITPR2,MAP2K3,ACTR3,PPP2R1B,CLTC,HSP90B1,PDK1,RAC1,ARHGDIA,RPS6KA1,PFN1,RALB,ACTR2,RPTOR,CAB39,PAK4,GSK3B,CFL1,MAPK9,GRB2,PPP1CA,CSNK2B,YWHAB,TSC2,PTPN11,IRAK4,PIKFYVE,MAP3K7,EIF4E,ARF1,MAPK1,UBE2N,PRKAA2,HRAS,AKT1S1,MAPKAP1,TRAF2,NFKBIB,PLA2G12A
HALLMARK_UNFOLDED_PROTEIN_RESPONSE	0.00935056	0.0179818	0.38073	0.548293	1.45818	113	CCL2,HYOU1,VEGFA,SLC7A5,EDEM1,HSPA5,PDIA6,SHC1,EIF4G1,DDIT4,CALR,SPCS3,ERO1A,ERN1,FKBP14,SSR1,KHSRP,SLC30A5,SRPRA,HSP90B1,SEC31A,BAG3,NFYA,DNAJC3,YWHAZ,EIF2S1,NOP14,WFS1,DNAJB9,IGFBP1,EXOC2,CNOT6,IFIT1,PDIA5,DCP1A,NOLC1,MTHFD2,EIF4E,EXOSC9,DDX10,DCP2,DCTN1,EXOSC4,PREB,EDC4,CEBPB,DKC1,ALDH18A1,SRPRB,MTREX,GOSR2,XPOT,EIF2AK3,ATF6,TARS1,ARFGAP1
HALLMARK_MYC_TARGETS_V2	0.157821	0.192465	0.128143	0.500651	1.22734	58	HK2,TCOF1,DUSP2,IPO4,PRMT3,PPRC1,MYBBP1A,PES1,UTP20,GRWD1,WDR43,RRP12,MYC,NOLC1,NOC4L,HSPD1,MPHOSPH10,DDX18,MAP3K6,PA2G4,SRM,MCM4,MCM5,IMP4
HALLMARK_APICAL_SURFACE	0.0361795	0.0565304	0.287857	0.61818	1.45226	43	SHROOM2,MDGA1,PLAUR,SRPX,B4GALT1,DCBLD2,AFAP1L2,NCOA6
HALLMARK_NOTCH_SIGNALING	0.123267	0.166576	0.155242	0.581806	1.31444	32	CCND1,PPARD,NOTCH1,NOTCH2,NOTCH3,MAML2,DLL1,FZD5,TCF7L2,DTX1,WNT5A,LFNG,CUL1,FZD1,PRKCA
HALLMARK_INTERFERON_ALPHA_RESPONSE	0.0123398	0.022381	0.38073	0.552887	1.44383	97	IL4R,WARS1,ISG20,RSAD2,LY6E,CD47,LAP3,IFIT2,IFITM3,HELZ2,TRIM14,TRIM25,TENT5A,RIPK2,LPAR6,IL15,OASL,ADAR,PSMA3,SAMD9,CASP8,PROCR,IFI44L,CMPK2,PARP9,ISG15,CD74,PARP14,TAP1,TRIM5,PARP12,C1S,IFI27,NUB1,PNPT1,IFITM1,DDX60,CNP,BATF2,IFI35
HALLMARK_P53_PATHWAY	0.00476498	0.00992703	0.407018	0.517039	1.44223	199	LIF,PITPNC1,CDKN1A,PTPRE,TM4SF1,RGS16,CD82,IER3,TGFA,HBEGF,TGFB1,PLXNB2,KRT17,VDR,NOTCH1,RHBDF2,POM121,CDKN2B,PDGFA,S100A10,STEAP3,SEC61A1,ZFP36L1,DDIT4,TSC22D1,AEN,FUCA1,CCNK,CD81,SP1,SOCS1,KIF13B,PLK3,SLC7A11,SDC1,SPHK1,PTPN14,KLF4,MDM2,CCND3,EPHA2,TAX1BP3,SLC35D1,PERP,CYFIP2,CSRNP2,ELP1,BTG1,IL1A,PROCR,NDRG1,APAF1,DGKA,RB1,PHLDA3,ZMAT3,FGF13,TAP1,MAPKAPK3,HSPA4L,IRAK1,NOL8
HALLMARK_PANCREAS_BETA_CELLS	0.577713	0.601784	0.0566484	0.393366	0.920313	39	VDR,FOXA2,NKX6-1,STXBP1
HALLMARK_PEROXISOME	0.135514	0.178308	0.266351	-0.373524	-1.1611	101	IDI1,PEX2,SLC25A4,HSD17B11,HMGCL,FDPS,PEX11B,IDH1,ECH1,ITGB1BP1,PEX6,SOD1,ALDH9A1,CADM1,ACOT8,SIAH1,ACAA1,ABCC5,CTPS1,STS,PRDX5,FADS1,RXRG,PRDX1,GSTK1,ECI2,TSPO,ABCD3,FABP6,ALDH1A1,GNPAT,FIS1
HALLMARK_PROTEIN_SECRETION	0.0205982	0.0332229	0.352488	0.544879	1.42094	95	SEC24D,EGFR,PAM,RPS6KA3,ABCA1,TMED10,CTSC,ARCN1,ARFGAP3,COPB2,CLTC,SEC31A,LMAN1,TMED2,BNIP3,USO1,RAB14,TPD52,DNM1L,AP1G1,AP3B1,TMX1,AP2B1,COPB1,GBF1,ANP32E,VAMP3,TOM1L1,AP3S1,RAB22A,ARFIP1,RAB2A,GNAS,YIPF6,ARFGEF1,CLCN3,GOLGA4,ARF1,MAPK1,SCAMP1,ADAM10,KRT18,SNAP23,CLN5,VPS4B,CAV2
HALLMARK_UV_RESPONSE_UP	0.0181207	0.0302011	0.352488	0.503143	1.37295	157	NR4A1,FURIN,MMP14,JUNB,CDKN2B,AGO2,HTR7,NPTX2,RHOB,FOSB,WIZ,MARK2,BSG,AQP3,CXCL2,DLG4,PRKACA,CHRNA5,EIF2S3,HSPA13,ICAM1,CCND3,GLS,HYAL2,IL6ST,DNAJA1,RPN1,BTG1,TFRC,PPAT,OLFM1,PDAP1,GRPEL1,AMD1,PRKCD,STARD3,HNRNPU,GAL,EIF5,DDX21,TAP1,ABCB1,MGAT1,CA2,CNP,GCH1,ENO2,BMP2,FEN1,NUP58,ALAS1,HMOX1,BCL2L11,GGH,BTG3,CASP3
HALLMARK_REACTIVE_OXYGEN_SPECIES_PATHWAY	0.393324	0.437026	0.0749279	0.434967	1.04377	49	PRNP,JUNB,GLRX,ABCC1,G6PD,SBNO2,PTPA,GSR,PFKP,FES,SRXN1,GCLM,SELENOS,MGST1,ATOX1,TXN,SCAF4,PRDX4
HALLMARK_SPERMATOGENESIS	0.151954	0.189942	0.249247	-0.367962	-1.16972	120	HSPA2,GSTM3,ARL4A,PSMG1,LDHC,AURKA,NEK2,KIF2C,PEBP1,SEPTIN4,MLLT10,CCNB2,SPMAP2,CDKN3,ZC2HC1C,GAPDHS,GAD1,RPL39L,MTOR,PARP2,CDK1,PHF7,LPIN1,NPHP1,PCSK4,MLF1,TTK,DDX25,BUB1,IP6K1,STRBP,TNNI3,MAST2,PCSK1N,CFTR,ELOVL3,HSPA1L,CHFR
HALLMARK_MYC_TARGETS_V1	0.0178408	0.0302011	0.352488	0.484593	1.353	200	LDHA,HNRNPA1,MCM6,SRSF1,HPRT1,PRPS2,YWHAQ,FAM120A,HNRNPD,SF3A1,PPM1G,KPNB1,PSMA1,SF3B3,PSMD1,DHX15,G3BP1,SNRPD1,VDAC1,EIF4G2,NCBP1,EIF2S1,SYNCRIP,SRPK1,CANX,SRSF3,PSMD14,PGK1,TRA2B,RRM1,PTGES3,RAD23B,SMARCC1,EIF1AX,CSTF2,HNRNPA3,HSP90AB1,ETF1,PSMD3,TRIM28,PSMB3,SRSF7,HNRNPU,NCBP2,CCT4,CAD,PABPC1,PSMD7,ORC2,HNRNPA2B1,GOT2,RNPS1,DDX21,MYC,AP3S1,NOLC1,SNRPB2,KARS1,USP1,HSPD1,YWHAE,EIF4E,SET,PSMC6,PS…
HALLMARK_MYOGENESIS	0.0386417	0.056826	0.248911	0.468906	1.30144	192	IGFBP3,CDKN1A,COL6A3,PRNP,WWTR1,BHLHE40,PDLIM7,HBEGF,AGRN,TGFB1,PLXNB2,MYH9,NOTCH1,SMTN,PDE4DIP,SVIL,MEF2D,SPARC,ITGB5,ITGB1,ERBB3,MAPRE3,SPHK1,FLII,TEAD4,SYNGR2,FGF2,GJA5,EPHB3,KLF5,TPM3,TSC2,TAGLN,MYO1C,CRAT,LARGE1,FST,COL4A2,AGL,RB1,PC,AEBP1,IGFBP7,GSN,APOD,MAPK12,PPFIA4
HALLMARK_E2F_TARGETS	0.0424953	0.0607075	0.321776	-0.364444	-1.22301	200	HMGB2,CKS2,H2AZ1,STMN1,HMGB3,TP53,CDCA8,CKS1B,CDC20,PAN2,TACC3,RACGAP1,AURKA,KPNA2,PTTG1,KIF2C,CDC25B,ESPL1,RAD1,WEE1,SHMT1,AK2,CDCA3,CCNB2,RNASEH2A,CDKN3,CDKN1B,BIRC5,POLE4,DUT,SPAG5,RAN,MAD2L1,CHEK2,UBE2T,RFC3,SLBP,EXOSC8,PCNA,CDK4,HUS1,UNG,PPP1R8,NAA38,AURKB,CDK1,CENPM,CTPS1,PMS2,ORC6,GINS1,KIF18B,MCM2,GINS4,HMMR,PRIM2,KIF22,MXD3,CDKN2C,PPM1D,JPT1,MCM3,NCAPD2,DCK,POP7
HALLMARK_FATTY_ACID_METABOLISM	0.0125333	0.022381	0.38073	-0.399178	-1.3066	153	TP53INP2,H2AZ1,GABARAPL1,IDI1,GLUL,EPHX1,MDH1,SDHD,ACAT2,HSD17B11,HPGD,ENO3,HMGCL,PDHB,ALDH3A2,HMGCS1,BPHL,IDH1,ERP29,ECH1,GAPDHS,NTHL1,UROD,HSD17B7,ALDH9A1,UBE2L6,ACOT8,CYP1A1,UROS,FH,IDH3B,ALAD,ACAA1,APEX1,GRHPR,SUCLG1,ACSS1,CBR1,PCBD1,GSTZ1,BLVRA,ECI2,D2HGDH,ODC1,SMS,SDHC,ALDH1A1,INMT,PPARA,NSDHL,ACOT2,MIX23,MCEE,CBR3,ACSM3,HCCS
HALLMARK_OXIDATIVE_PHOSPHORYLATION	1.39799e-12	2.32998e-11	0.91012	-0.628084	-2.10625	199	PDK4,NNT,COX15,ISCU,ATP5MC1,SLC25A4,MPC1,MDH1,COX5B,SDHD,TIMM17A,AFG3L2,MRPL34,ATP5F1A,MGST3,SDHB,MRPS15,ATP5PO,PDHB,CYB5A,ATP5PB,LDHB,NDUFS3,COX4I1,ATP6V1G1,NDUFB5,UQCRH,COX7B,TIMM8B,UQCRFS1,GPX4,IDH1,ATP6V1H,NDUFA7,COX7A2L,TIMM50,ECH1,COX7C,SLC25A11,ATP5PD,UQCRQ,OAT,BDH2,MRPL15,NDUFA3,NDUFS4,ATP5F1B,ATP6V0E1,CYC1,UQCR10,NDUFA2,COX6A1,ATP5F1C,ATP5MF,ATP5MC2,NDUFS7,SLC25A20,NDUFV1,COX6C,BAX,COX7A…
HALLMARK_WNT_BETA_CATENIN_SIGNALING	0.232996	0.277376	0.104344	0.496637	1.16705	42	PPARD,NOTCH1,CSNK1E,LEF1,NCOR2,MAML1,TCF7,DLL1,WNT5B,NUMB,MYC,FZD8,AXIN1,CUL1,HDAC2,FZD1,RBPJ
HALLMARK_XENOBIOTIC_METABOLISM	0.597902	0.610104	0.0445071	0.339703	0.944244	194	UGDH,MT2A,IL1R1,NPC1,TNFRSF1A,PPARD,SMOX,KYNU,SSR3,SERPINE1,HPRT1,ATP2A2,SLC6A6,CRP,ACP2,DHRS7,PDLIM5,EPHA2,SLC35D1,SERTAD1,CYFIP2,MCCC2,ACOX3,PTGES3,SAR1B,MARCHF6,GSR,IGFBP1,ACOX2,LONP1,CNDP2,ACOX1,GART,ABCC3,GSS,PC,SLC1A5,AHCY,KARS1,ELOVL5,BCAR1,IGFBP4,CA2,ARPP19,GCH1,REG1A,RETSAT,LCAT,ALAS1,HMOX1
